# Supplementary material for: Recruitment and retention strategies for improving representation in clinical research: A meta-synthesis
Source: PLoS One. 2025 Jun 23;20(6):e0322796. doi: 10.1371/journal.pone.0322796 (PMC12184919; doi:10.1371/journal.pone.0322796)
Supplement: S3 Appendix — A comprehensive list of all literature (4,756 studies) that were identified in the initial search. The literature screened out during the title and abstract screening (3842 studies), excluded during the full text review (887 studies), and included in the systematic review (27 studies) are desginated accordingly. (XLSX) [file pone.0322796.s004.xlsx]

## Sheet: S3 Appendix. All Studies Identi
Title	Authors	Published Year	Published Month	Journal	Volume	Issue	Pages	DOI	Exclusion/Inclusion
Vital signs. Make an EMPaCT...Enabling Minority Participation in Clinical Trials		2010	2010 Spring	Minority Nurse					Did not meet inclusion criteria during title and abstract
Research communities work creatively to improve minority recruitment in CTs		2016		IRB Advisor	16	3	29-31		Did not meet inclusion criteria during title and abstract
The Human Microbiome Project strategy for comprehensive sampling of the human microbiome and why it matters	Aagaard, K.; Petrosino, J.; Keitel, W.; Watson, M.; Katancik, J.; Garcia, N.; Patel, S.; Cutting, M.; Madden, T.; Hamilton, H.; Harris, E.; Gevers, D.; Simone, G.; McInnes, P.; Versalovic, J.	2013	Mar	Faseb Journal	27	3	1012-1022	10.1096/fj.12-220806	Did not meet inclusion criteria during title and abstract
Exploring the intervention effect moderators of a cardiovascular health promotion study among rural African-Americans	Abbott, L.; Gordon Schluck, G.; Graven, L.; Martorella, G.	2018	Mar	Public Health Nurs	35	2	126-134	10.1111/phn.12377	Did not meet inclusion criteria during title and abstract
Cardiovascular disease risk among rural residents living with diabetes and prediabetes: A cluster randomized trial	Abbott, L. S.; Slate, E. H.; Graven, L. J.	2020	Jan	Public Health Nursing	37	1	16-24	10.1111/phn.12659	Did not meet inclusion criteria during title and abstract
Influencing cardiovascular health habits in the rural, deep south: results of a cluster randomized trial	Abbott, L. S.; Slate, E. H.; Lemacks, J. L.	2019	Apr	Health Education Research	34	2	200-208	10.1093/her/cyy052	Did not meet inclusion criteria during title and abstract
Surgical management of colorectal liver metastases	Abdalla, E. K.	2009		Community Oncology	6	8	349-357	10.1016/S1548-5315(11)70258-3	Did not meet inclusion criteria during title and abstract
Accessibility and Quality of Online Cancer-Related Clinical Trial Information for Naive Searchers	Abel, G. A.; Cronin, A. M.; Earles, K.; Gray, S. W.	2015	Oct	Cancer Epidemiology Biomarkers & Prevention	24	10	1629-1631	10.1158/1055-9965.Epi-15-0274	Did not meet inclusion criteria during title and abstract
Validation of the Patient Care Monitor (Version 2.0): a review of system assessment instrument for cancer patients	Abernethy, A. P.; Zafar, S. Y.; Uronis, H.; Wheeler, J. L.; Coan, A.; Rowe, K.; Shelby, R. A.; Fowler, R.; Herndon, J. E., 2nd	2010	Oct	J Pain Symptom Manage	40	4	545-58	10.1016/j.jpainsymman.2010.01.017	Did not meet inclusion criteria during title and abstract
Pivotal trial of an autonomous AI-based diagnostic system for detection of diabetic retinopathy in primary care offices	AbrÃ moff, M. D.; Lavin, P. T.; Birch, M.; Shah, N.; Folk, J. C.	2018		npj Digital Medicine	1	1		10.1038/s41746-018-0040-6	Did not meet inclusion criteria during title and abstract
National Cancer Institute's Precision Medicine Initiatives for the new National Clinical Trials Network	Abrams, J.; Conley, B.; Mooney, M.; Zwiebel, J.; Chen, A.; Welch, J. J.; Takebe, N.; Malik, S.; McShane, L.; Korn, E.; Williams, M.; Staudt, L.; Doroshow, J.	2014		Am Soc Clin Oncol Educ Book			71-6	10.14694/EdBook_AM.2014.34.71	Did not meet inclusion criteria during title and abstract
Clinical considerations for older patients with glioblastoma	Abrey, L. E.; Finnegan, T.; Iwamoto, F. M.	2010		Clinical Advances in Hematology and Oncology	8	1	3S-14S		Did not meet inclusion criteria during title and abstract
Model to improve cardiometabolic risk factors in Palestine refugees with diabetes mellitus attending UNRWA health centers	Abu Kishk, N.; Shahin, Y.; Mitri, J.; Turki, Y.; Zeidan, W.; Seita, A.	2019		BMJ Open Diabetes Research and Care	7	1		10.1136/bmjdrc-2018-000624	Did not meet inclusion criteria during title and abstract
Kidney disease in antiretroviral-naive HIV-positive adults with high CD4 counts: prevalence and predictors of kidney disease at enrolment in the INSIGHT Strategic Timing of AntiRetroviral Treatment (START) trial	Achhra, A. C.; Mocroft, A.; Ross, M. J.; Ryom, L.; Lucas, G. M.; Furrer, H.; Neuhaus, J.; Somboonwit, C.; Kelly, M.; Gatell, J. M.; Wyatt, C. M.; Int Network Strategic, Initiatives	2015	Apr	Hiv Medicine	16		55-63	10.1111/hiv.12234	Did not meet inclusion criteria during title and abstract
Predictors of Overweight and Obesity in American Indian Families With Young Children	Adams, A. K.; Tomayko, E. J.; A. Cronin K; J. Prince R; Kim, K.; Carmichael, L.; Parker, T.	2019	Feb	J Nutr Educ Behav	51	2	190-198	10.1016/j.jneb.2018.07.011	Did not meet inclusion criteria during title and abstract
The Diabetes Telephone Study: Design and challenges of a pragmatic cluster randomized trial to improve diabetic peripheral neuropathy treatment	Adams, A. S.; Bayliss, E. A.; Schmittdiel, J. A.; Altschuler, A.; Dyer, W.; Neugebauer, R.; Jaffe, M.; Young, J. D.; Kim, E.; Grant, R. W.	2016	Jun	Clin Trials	13	3	286-93	10.1177/1740774516631530	Did not meet inclusion criteria during title and abstract
Automated symptom and treatment side effect monitoring for improved quality of life among adults with diabetic peripheral neuropathy in primary care: a pragmatic, cluster, randomized, controlled trial	Adams, A. S.; Schmittdiel, J. A.; Altschuler, A.; Bayliss, E. A.; Neugebauer, R.; Ma, L.; Dyer, W.; Clark, J.; Cook, B.; Willyoung, D.; Jaffe, M.; Young, J. D.; Kim, E.; Boggs, J. M.; Prosser, L. A.; Wittenberg, E.; Callaghan, B.; Shainline, M.; Hippler, R. M.; Grant, R. W.	2019	Jan	Diabet Med	36	1	52-61	10.1111/dme.13840	Did not meet inclusion criteria during title and abstract
Assessment of exercise capacity in African patients with chronic heart failure using six minutes walk test	Adedoyin, R. A.; Adeyanju, S. A.; Balogun, M. O.; Akintomide, A. O.; Adebayo, R. A.; Akinwusi, P. O.; Awotidebe, T. O.	2010		International Journal of General Medicine	3		109-113	10.2147/ijgm.s5533	Did not meet inclusion criteria during title and abstract
Limitations of Hb F as a phenotypic modifier in sickle cell disease: study of Kuwaiti Arab patients	Adekile, A. D.	2011		Hemoglobin	35	2025-05-06	607-17	10.3109/03630269.2011.617230	Did not meet inclusion criteria during title and abstract
Adjuvant chemotherapy for colon cancer in the elderly: moving from evidence to practice	Ades, S.	2009	Feb	Oncology (Williston Park)	23	2	162-7		Did not meet inclusion criteria during title and abstract
Clinical Presentation of Coronavirus Disease 2019 (COVID-19) in Pregnant and Recently Pregnant People	Afshar, Y.; Gaw, S. L.; Flaherman, V. J.; Chambers, B. D.; Krakow, D.; Berghella, V.; Shamshirsaz, A. A.; Boatin, A. A.; Aldrovandi, G.; Greiner, A.; Riley, L.; Boscardin, W. J.; Jamieson, D. J.; Jacoby, V. L.	2020	Dec	Obstet Gynecol	136	6	1117-1125	10.1097/aog.0000000000004178	Did not meet inclusion criteria during title and abstract
Developing a self-administered CKD symptom assessment instrument	Agarwal, R.	2010	Jan	Nephrology Dialysis Transplantation	25	1	160-166	10.1093/ndt/gfp426	Did not meet inclusion criteria during title and abstract
Advancing clinical research globally: Cervical cancer research network from Mexico	Ager, B. J.; Gallardo-Rincon, D.; de Leon, D. C.; Chavez-Blanco, A.; Chuang, L.; Duenas-Gonzalez, A.; Gomez-Garcia, E.; Jerez, R.; Jhingran, A.; McCormack, M.; Mileshkin, L.; Perez-Plasencia, C.; Plante, M.; Poveda, A.; Gaffney, D. K.	2018	Aug	Gynecologic Oncology Reports	25		90-93	10.1016/j.gore.2018.06.007	Did not meet inclusion criteria during title and abstract
Self-Reported Burden in Elderly Patients With Localized Prostate Cancer Treated With Stereotactic Body Radiation Therapy (SBRT)	Aghdam, N.; Pepin, A.; Carrasquilla, M.; Johnson, C.; Danner, M.; Ayoob, M.; Yung, T.; Lei, S.; Collins, B. T.; Kumar, D.; Suy, S.; Lynch, J.; Collins, S. P.	2020		Frontiers in Oncology	9			10.3389/fonc.2019.01528	Did not meet inclusion criteria during title and abstract
mHealth app using machine learning to increase physical activity in diabetes and depression: clinical trial protocol for the DIAMANTE Study	Aguilera, A.; Figueroa, C. A.; Hernandez-Ramos, R.; Sarkar, U.; Cemballi, A.; Gomez-Pathak, L.; Miramontes, J.; Yom-Tov, E.; Chakraborty, B.; Yan, X. X.; Xu, J.; Modiri, A.; Aggarwal, J.; Williams, J. J.; Lyles, C. R.	2020		BMJ Open	10	8	9	10.1136/bmjopen-2019-034723	Did not meet inclusion criteria during title and abstract
African American Participation in Oncology Clinical Trials--Focus on Prostate Cancer: Implications, Barriers, and Potential Solutions	Ahaghotu, C.; Tyler, R.; Sartor, O.	2016	Apr	Clin Genitourin Cancer	14	2	105-16	10.1016/j.clgc.2015.12.003	Did not meet inclusion criteria during title and abstract
Low income and nonwhite race are strongly associated with worse quality of life in patients with nephrolithiasis	Ahmad, T. R.; Tzou, D. T.; Usawachintachit, M.; Reliford-Titus, S.; Wu, C.; Goodman, J.; Antonelli, J. A.; Viprakasit, D. P.; Averch, T. D.; Sivalingam, S.; Chew, B. H.; Bird, V. G.; Pais, V. M.; Streeper, N. M.; Sur, R. L.; Nakada, S. Y.; Penniston, K. L.; Chi, T.	2019		Journal of Urology	202	1	119-124	10.1097/JU.0000000000000233	Did not meet inclusion criteria during title and abstract
Impact of access to NCI- and NCCN-designated cancer centers on outcomes for multiple myeloma patients: A SEER registry analysis	Ailawadhi, S.; Advani, P.; Yang, D. Y.; Ghosh, R.; Swaika, A.; Roy, V.; Foran, J.; Colon-Otero, G.; Chanan-Khan, A.	2016	Feb	Cancer	122	4	618-625	10.1002/cncr.29771	Did not meet inclusion criteria during title and abstract
Disease and outcome disparities in multiple myeloma: exploring the role of race/ethnicity in the Cooperative Group clinical trials	Ailawadhi, S.; Jacobus, S.; Sexton, R.; Stewart, A. K.; Dispenzieri, A.; Hussein, M. A.; Zonder, J. A.; Crowley, J.; Hoering, A.; Barlogie, B.; Orlowski, R. Z.; Rajkumar, S. V.	2018	2025-07-06	Blood Cancer J	8	7	67	10.1038/s41408-018-0102-7	Did not meet inclusion criteria during title and abstract
Use of oral anticoagulants in African-American and Caucasian patients with atrial fibrillation: is there a treatment disparity?	Akinboboye, O.	2015		Journal of Multidisciplinary Healthcare	8		217-228	10.2147/jmdh.S74529	Did not meet inclusion criteria during title and abstract
The landscape of international living kidney donation in the United States	Al Ammary, F.; Thomas, A. G.; Massie, A. B.; Muzaale, A. D.; Shaffer, A. A.; Koons, B.; Qadi, M. A.; Crews, D. C.; Garonzik-Wang, J.; Fang, H.; Brennan, D. C.; Lentine, K. L.; Segev, D. L.; Henderson, M. L.	2019	Jul	Am J Transplant	19	7	2009-2019	10.1111/ajt.15256	Did not meet inclusion criteria during title and abstract
Effects of a Health-Partner Intervention on Cardiovascular Risk	Al Mheid, I.; Kelli, H. M.; Ko, Y. A.; Hammadah, M.; Ahmed, H.; Hayek, S.; Vaccarino, V.; Ziegler, T. R.; Gibson, G.; Lampl, M.; Alexander, R. W.; Brigham, K.; Martin, G. S.; Quyyumi, A. A.	2016	Oct	Journal of the American Heart Association	5	10	13	10.1161/jaha.116.004217	Did not meet inclusion criteria during title and abstract
Extremity Soft Tissue Sarcoma Care in the Elderly: Insights into the Generalizability of NCI Cancer Trials	Al-Refaie, W. B.; Habermann, E. B.; Dudeja, V.; Vickers, S. M.; Tuttle, T. M.; Jensen, E. H.; Virnig, B. A.	2010	Jul	Annals of Surgical Oncology	17	7	1732-1738	10.1245/s10434-010-1034-z	Did not meet inclusion criteria during title and abstract
Cancer trials versus the real world in the United States	Al-Refaie, W. B.; Vickers, S. M.; Zhong, W.; Parsons, H.; Rothenberger, D.; Habermann, E. B.	2011	Sep	Ann Surg	254	3	438-42; discussion 442-3	10.1097/SLA.0b013e31822a7047	Did not meet inclusion criteria during title and abstract
Using machine learning to optimize selection of elderly patients for endovascular thrombectomy	Alawieh, A.; Zaraket, F.; Alawieh, M. B.; Chatterjee, A. R.; Spiotta, A.	2019	Aug	J Neurointerv Surg	11	8	847-851	10.1136/neurintsurg-2018-014381	Did not meet inclusion criteria during title and abstract
Impact of Medicaid expansion on women with gynecologic cancer: a difference-in-difference analysis	Albright, B. B.; Nasioudis, D.; Craig, S.; Moss, H. A.; Latif, N. A.; Ko, E. M.; Haggerty, A. F.	2021	Feb	Am J Obstet Gynecol	224	2	195.e1-195.e17	10.1016/j.ajog.2020.08.007	Did not meet inclusion criteria during title and abstract
Secondary Prevention of Stroke in the Elderly: A Review of the Evidence	Alhusban, A.; Fagan, S. C.	2011	Jun	American Journal of Geriatric Pharmacotherapy	9	3	143-152	10.1016/j.amjopharm.2011.04.002	Did not meet inclusion criteria during title and abstract
Representation of people with aphasia in randomized controlled trials of acute stroke interventions	Ali, M.; Bath, P. M.; Lyden, P. D.; Bernhardt, J.; Brady, M.	2014	Feb	Int J Stroke	9	2	174-82	10.1111/ijs.12043	Did not meet inclusion criteria during title and abstract
A review of barriers to effective asthma management in Puerto Ricans: cultural, healthcare system and pharmacogenomic issues	Alicea-Alvarez, N.; Swanson-Biearman, B.; Kelsen, S. G.	2014	Feb	J Asthma	51	1	97-105	10.3109/02770903.2013.845205	Did not meet inclusion criteria during title and abstract
Perceptions of hookah smoking harmfulness: Predictors and characteristics among current hookah users	Aljarrah, K.; Ababneh, Z. Q.; Al-Delaimy, W. K.	2009		Tobacco Induced Diseases	5	1		10.1186/1617-9625-5-16	Did not meet inclusion criteria during title and abstract
Is Theory Guiding Our Work? A Scoping Review on the Use of Implementation Theories, Frameworks, and Models to Bring Community Health Workers into Health Care Settings	Allen, C. G.; Barbero, C.; Shantharam, S.; Moeti, R.	2019	Nov-Dec	Journal of Public Health Management and Practice	25	6	571-580	10.1097/phh.0000000000000846	Did not meet inclusion criteria during title and abstract
Effectiveness of an Intervention Supporting Shared Decision Making for Destination Therapy Left Ventricular Assist Device: The DECIDE-LVAD Randomized Clinical Trial	Allen, L. A.; McIlvennan, C. K.; Thompson, J. S.; Dunlay, S. M.; LaRue, S. J.; Lewis, E. F.; Patel, C. B.; Blue, L.; Fairclough, D. L.; Leister, E. C.; Glasgow, R. E.; Cleveland, J. C., Jr.; Phillips, C.; Baldridge, V.; Walsh, M. N.; Matlock, D. D.	2018	2025-04-01	JAMA Intern Med	178	4	520-529	10.1001/jamainternmed.2017.8713	Did not meet inclusion criteria during title and abstract
Relationship Between Vascular Risk Factors and Location of Intracranial Atherosclerosis in the SAMMPRIS Trial	Almallouhi, E.; Al Kasab, S.; Yamada, L.; Martin, R. H.; Turan, T. N.; Chimowitz, M. I.	2020	May	J Stroke Cerebrovasc Dis	29	5	104713	10.1016/j.jstrokecerebrovasdis.2020.104713	Did not meet inclusion criteria during title and abstract
An Interactive Computer Session to Initiate Physical Activity in Sedentary Cardiac Patients: Randomized Controlled Trial	Almeida, F. A.; Smith-Ray, R. L.; Dzewaltowski, D. A.; Glasgow, R. E.; Lee, R. E.; Thomas, D. S.; Xu, S.; Estabrooks, P. A.	2015	2025-08-24	J Med Internet Res	17	8	e206	10.2196/jmir.3759	Did not meet inclusion criteria during title and abstract
Prediction of Familial Hypercholesterolemia in Patients at High Atherosclerotic Cardiovascular Disease Risk Using a Recently Validated Algorithm	Alothman, L.; Zawadka, M.; Aljenedil, S.; Kajil, M.; Bewick, D.; Gaudet, D.; Hegele, R. A.; Lonn, E.; Ngui, D.; Ruel, I.; Tsigoulis, M.; Singh, N.; Genest, J.; Gupta, M.	2019		CJC Open	1	4	190-197	10.1016/j.cjco.2019.05.006	Did not meet inclusion criteria during title and abstract
Conducting molecular epidemiological research in the age of HIPAA: A multi-institutional case-control study of breast cancer in African-American and European-American women	Ambrosone, C. B.; Ciupak, G. L.; Bandera, E. V.; Jandorf, L.; Bovbjerg, D. H.; Zirpoli, G.; Pawlish, K.; Godbold, J.; Furberg, H.; Fatone, A.; Valdimarsdottir, H.; Yao, S.; Li, Y.; Hwang, H.; Davis, W.; Roberts, M.; Sucheston, L.; Demissie, K.; Amend, K. L.; Tartter, P.; Reilly, J.; Pace, B. W.; Rohan, T.; Sparano, J.; Raptis, G.; Castaldi, M.; Estabrook, A.; Feldman, S.; Weltz, C.; Kemeny, M.	2009		Journal of Oncology				10.1155/2009/871250	Did not meet inclusion criteria during title and abstract
The meaning of cancer: Implications for family finances and consequent impact on lifestyle, activities, roles and relationships	Amir, Z.; Wilson, K.; Hennings, J.; Young, A.	2012		Psycho-Oncology	21	11	1167-1174	10.1002/pon.2021	Did not meet inclusion criteria during title and abstract
Spotlight on ponatinib in the treatment of chronic myeloid leukemia and Philadelphia chromosome-positive acute lymphoblastic leukemia: patient selection and perspectives	Anagnostou, T.; Litzow, M. R.	2018		Blood and Lymphatic Cancer-Targets and Therapy	8		2025-01-09	10.2147/blctt.S130197	Did not meet inclusion criteria during title and abstract
Influence of histologic criteria and confounding factors in staging equivocal cases for microscopic perivesical tissue invasion (pT3a): an interobserver study among genitourinary pathologists	Ananthanarayanan, V.; Pan, Y.; Tretiakova, M.; Amin, M. B.; Cheng, L.; Epstein, J. I.; Grignon, D. J.; Hansel, D. E.; Jimenez, R. E.; McKenney, J. K.; Montironi, R.; Oliva, E.; Osunkoya, A. O.; Rao, P.; Reuter, V. E.; Ro, J. Y.; Shen, S. S.; Srigley, J. R.; Tsuzuki, T.; Yao, J. L.; Antic, T.; Haber, M.; Taxy, J. B.; Paner, G. P.	2014	Feb	Am J Surg Pathol	38	2	167-75	10.1097/pas.0000000000000096	Did not meet inclusion criteria during title and abstract
Self-management goal setting in a Community Health Center: The impact of goal attainment on diabetes outcomes	Anderson, D. R.; Christison-Lagay, J.; Procter-Gray, E.	2010		Diabetes Spectrum	23	2	97-105	10.2337/diaspect.23.2.97	Did not meet inclusion criteria during title and abstract
Health selection into neighborhoods among patients enrolled in a clinical trial	Arcaya, M. C.; Coleman, R. L.; Razak, F.; Alva, M. L.; Holman, R. R.	2017		Preventive Medicine Reports	8		51-54	10.1016/j.pmedr.2017.07.003	Did not meet inclusion criteria during title and abstract
Gynecological and reproductive factors and the risk of pancreatic cancer: A case-control study	Archibugi, L.; Graglia, B.; Valente, R.; Stigliano, S.; Roberto, M.; Capalbo, C.; Marchetti, P.; Nigri, G.; Capurso, G.	2020	Sep	Pancreatology	20	6	1149-1154	10.1016/j.pan.2020.07.398	Did not meet inclusion criteria during title and abstract
Longitudinal Patterns of Mexican and Puerto Rican Children's Asthma Controller Medication Adherence and Acute Healthcare Use	Arcoleo, K. J.; McGovern, C.; Kaur, K.; Halterman, J. S.; Mammen, J.; Crean, H.; Rastogi, D.; Feldman, J. M.	2019	Jun	Ann Am Thorac Soc	16	6	715-723	10.1513/AnnalsATS.201807-462OC	Did not meet inclusion criteria during title and abstract
Weight loss and improved metabolic outcomes amongst rural African American women in the Deep South: six-month outcomes from a community-based randomized trial	Ard, J. D.; Carson, T. L.; Shikany, J. M.; Li, Y.; Hardy, C. M.; Robinson, J. C.; Williams, A. G.; Baskin, M. L.	2017	Jul	Journal of Internal Medicine	282	1	102-113	10.1111/joim.12622	Did not meet inclusion criteria during title and abstract
Assessing breast cancer survivorsâ€™ perceptions of using voice-activated technology to address Insomnia: Feasibility study featuring focus groups and in-depth interviews	Arem, H.; Scott, R.; Greenberg, D.; Kaltman, R.; Lieberman, D.; Lewin, D.	2020		Jmir Cancer	6	1		10.2196/15859	Did not meet inclusion criteria during title and abstract
Radiotherapy for Stage III Non-Small-Cell Lung Carcinoma in the Elderly (Age >= 70 years)	Aridgides, P. D.; Janik, A.; Bogart, J. A.; Duffy, S.; Rosenbaum, P.; Gajra, A.	2013	Nov	Clinical Lung Cancer	14	6	674-679	10.1016/j.dlc.2013.05.001	Did not meet inclusion criteria during title and abstract
Diverse populations and enrollment in pediatric cancer clinical trials: Challenges and opportunities	Aristizabal, P.	2020	Nov	Pediatr Blood Cancer	67	11	e28296	10.1002/pbc.28296	Did not meet inclusion criteria during title and abstract
Third Annual Fecal Occult Blood Testing in Community Health Clinics	Arnold, C. L.; Rademaker, A.; Wolf, M. S.; Liu, D.; Hancock, J.; Davis, T. C.	2016	May	American Journal of Health Behavior	40	3	302-309	10.5993/ajhb.40.3.2	Did not meet inclusion criteria during title and abstract
Follow-up approaches to a health literacy intervention to increase colorectal cancer screening in rural community clinics: A randomized controlled trial	Arnold, C. L.; Rademaker, A. W.; Morris, J. D.; Ferguson, L. A.; Wiltz, G.; Davis, T. C.	2019	2025-10-15	Cancer	125	20	3615-3622	10.1002/cncr.32398	Did not meet inclusion criteria during title and abstract
Real-world use and modeled impact of glucose-lowering therapies evaluated in recent cardiovascular outcomes trials: An NCDRÂ® Research to Practice project	Arnold, S. V.; Inzucchi, S. E.; Tang, F.; McGuire, D. K.; Mehta, S. N.; Maddox, T. M.; Goyal, A.; Sperling, L. S.; Einhorn, D.; Wong, N. D.; Khunti, K.; Lam, C. S.; Kosiborod, M.	2017	Oct	Eur J Prev Cardiol	24	15	1637-1645	10.1177/2047487317729252	Did not meet inclusion criteria during title and abstract
Real-world opportunity of empagliflozin to improve blood pressure control in African American patients with type 2 diabetes: A National Cardiovascular Data Registry "research-to-practice" project from the diabetes collaborative registry	Arnold, S. V.; Seman, L.; Tang, F.; Peri-Okonny, P. A.; Ferdinand, K. C.; Mehta, S. N.; Goyal, A.; Sperling, L. S.; Kosiborod, M.	2019	Feb	Diabetes Obes Metab	21	2	393-396	10.1111/dom.13510	Did not meet inclusion criteria during title and abstract
Predictors of neurological events associated with carotid artery stenting in high-surgical-risk patients: insights from the Cordis Carotid Stent Collaborative	Aronow, H. D.; Gray, W. A.; Ramee, S. R.; Mishkel, G. J.; Schreiber, T. J.; Wang, H.	2010	Dec	Circ Cardiovasc Interv	3	6	577-84	10.1161/circinterventions.110.950097	Did not meet inclusion criteria during title and abstract
Self-reported eye diseases among American Indian individuals with type 2 diabetes from the northern midwest	Aronson, B. D.; Gregoire, A. R. F.; Kading, M. L.; RedBrook, S.; Wilson, R.; Walls, M.	2019		Eye Reports	5	1	2025-09-14	10.16964/er.v5i1.66	Did not meet inclusion criteria during title and abstract
TAVR in Intermediate-Risk Patients: A Review of the PARTNER 2 Trial and its Future Implications	Arora, S.; Ramm, C. J.; Misenheimer, J. A.; Vavalle, J. P.	2016	Nov	J Heart Valve Dis	25	6	653-656		Did not meet inclusion criteria during title and abstract
Redefining approaches to asthma: developing targeted biologic therapies	Arron, J. R.; Scheerens, H.; Matthews, J. G.	2013		Adv Pharmacol	66		1949-01-01	10.1016/b978-0-12-404717-4.00001-9	Did not meet inclusion criteria during title and abstract
Bidirectional longitudinal study of type 2 diabetes and depression symptoms in black and white church going adults	Asamsama, O. H.; Lee, J. W.; Morton, K. R.; Tonstad, S.	2015		Journal of Diabetes and Metabolic Disorders	14	1		10.1186/s40200-015-0150-5	Did not meet inclusion criteria during title and abstract
Social Determinants of Health: A Framework for Studying Cancer Health Disparities and Minority Participation in Research	Asare, M.; Flannery, M.; Kamen, C.	2017	Jan	Oncology Nursing Forum	44	1	20-23	10.1188/17.Onf.20-23	Did not meet inclusion criteria during title and abstract
Racial/Ethnic Differences in Comprehension of Biospecimen Collection: a Nationwide University of Rochester Cancer Center NCI Community Oncology Research Program Study	Asare, M.; Heckler, C. E.; Culakova, E.; Kamen, C. S.; Kleckner, A. S.; Minasian, L. M.; Wendler, D. S.; Feige, M.; Weil, C. J.; Long, J.; Cole, S. K.; Onitilo, A. A.; Peppone, L. J.; Morrow, G. R.; Janelsins, M. C.	2020	Apr	J Cancer Educ	35	2	292-300	10.1007/s13187-018-1464-z	Did not meet inclusion criteria during title and abstract
Comparison of Turkish and US haemodialysis patient mortality rates: An observational cohort study	Asci, G.; Marcelli, D.; Celtik, A.; Grassmann, A.; Gunestepe, K.; Yaprak, M.; Tamer, A. F.; Turan, M. N.; Sever, M. S.; Ok, E.	2016		Clinical Kidney Journal	9	3	476-480	10.1093/ckj/sfw027	Did not meet inclusion criteria during title and abstract
Opt-Out Patient Navigation to Improve Breast and Cervical Cancer Screening Among Homeless Women	Asgary, R.; Naderi, R.; Wisnivesky, J.	2017	Sep	Journal of Womens Health	26	9	999-1003	10.1089/jwh.2016.6066	Did not meet inclusion criteria during title and abstract
NPHS2 V260E Is a Frequent Cause of Steroid-Resistant Nephrotic Syndrome in Black South African Children	Asharam, K.; Bhimma, R.; David, V. A.; Coovadia, H. M.; Qulu, W. P.; Naicker, T.; Gillies, C. E.; Vega-Warner, V.; Johnson, R. C.; Limou, S.; Kopp, J. B.; Sampson, M.; Nelson, G. W.; Winkler, C. A.	2018		Kidney International Reports	3	6	1354-1362	10.1016/j.ekir.2018.07.017	Did not meet inclusion criteria during title and abstract
Psoriatic Disease in the US Latino Population: A Comprehensive Review	Ashbaugh, A. G.; Ekelem, C.; Landaverde, Y.; Mesinkovska, N. A.	2020	Apr	American Journal of Clinical Dermatology	21	2	265-274	10.1007/s40257-019-00498-8	Did not meet inclusion criteria during title and abstract
Driver genes exome sequencing reveals distinct variants in African Americans with colorectal neoplasia	Ashktorab, H.; Azimi, H.; Varma, S.; Lee, E. L.; Laiyemo, A. O.; Nickerson, M. L.; Brim, H.	2019		Oncotarget	10	27	2607-2624	10.18632/oncotarget.26721	Did not meet inclusion criteria during title and abstract
Can optical diagnosis of small colon polyps be accurate? Comparing standard scope without narrow banding to high definition scope with narrow banding	Ashktorab, H.; Etaati, F.; Rezaeean, F.; Nouraie, M.; Paydar, M.; Namin, H. H.; Sanderson, A.; Begum, R.; Alkhalloufi, K.; Brim, H.; Laiyemo, A. O.	2016	Jul	World Journal of Gastroenterology	22	28	6539-6546	10.3748/wjg.v22.i28.6539	Did not meet inclusion criteria during title and abstract
Racial disparities on glycemic control and lipid profiles in children with type 1 diabetes	Ashraf, A.; Li, Y.; Franklin, F.; McCormick, K.; Moreland, E.	2009		Clinical Medicine: Endocrinology and Diabetes	2009	2	2025-01-06	10.4137/cmed.s1065	Did not meet inclusion criteria during title and abstract
Race Effects of Inhaled Nitric Oxide in Preterm Infants: An Individual Participant Data Meta-Analysis	Askie, L. M.; Davies, L. C.; Schreiber, M. D.; Hibbs, A. M.; Ballard, P. L.; Ballard, R. A.	2018	Feb	Journal of Pediatrics	193		34-+	10.1016/j.jpeds.2017.10.004	Did not meet inclusion criteria during title and abstract
Myocardial perfusion, function, and dyssynchrony in patients with heart failure: baseline results from the single-photon emission computed tomography imaging ancillary study of the Heart Failure and A Controlled Trial Investigating Outcomes of Exercise TraiNing (HF-ACTION) Trial	Atchley, A. E.; Kitzman, D. W.; Whellan, D. J.; Iskandrian, A. E.; Ellis, S. J.; Pagnanelli, R. A.; Kao, A.; Abdul-Nour, K.; O'Connor, C. M.; Ewald, G.; Kraus, W. E.; Borges-Neto, S.	2009	Oct	Am Heart J	158	4 Suppl	S53-63	10.1016/j.ahj.2009.07.009	Did not meet inclusion criteria during title and abstract
Linking High Risk Postpartum Women with a Technology Enabled Health Coaching Program to Reduce Diabetes Risk and Improve Wellbeing: Program Description, Case Studies, and Recommendations for Community Health Coaching Programs	Athavale, P.; Thomas, M.; Delgadillo-Duenas, A. T.; Leong, K.; Najmabadi, A.; Harleman, E.; Rios, C.; Quan, J.; Soria, C.; Handley, M. A.	2016		J Diabetes Res	2016		4353956	10.1155/2016/4353956	Did not meet inclusion criteria during title and abstract
Anthropometric Differences between HIV-Infected Individuals Prior to Antiretroviral Treatment and the General Population from 1998-2007: The AIDS Clinical Trials Group Longitudinal Linked Randomized Trials (ALLRT) Cohort and NHANES	Atkinson, B. E.; Krishnan, S.; Cox, G.; Hulgan, T.; Collier, A. C.	2013	Jun	PLoS One	8	6	10	10.1371/journal.pone.0065306	Did not meet inclusion criteria during title and abstract
Pilot study of the effect of cholecalciferol supplementation on hepcidin in children with chronic kidney disease: Results of the D-fense Trial	Atkinson, M. A.; Juraschek, S. P.; Bertenthal, M. S.; Detrick, B.; Furth, S. L.; Miller, E. R., 3rd	2017	May	Pediatr Nephrol	32	5	859-868	10.1007/s00467-016-3563-6	Did not meet inclusion criteria during title and abstract
The natural course of microalbuminuria among African Americans with type 2 diabetes: a 3-year study	Atta, M. G.; Baptiste-Roberts, K.; Brancati, F. L.; Gary, T. L.	2009	Jan	Am J Med	122	1	62-72	10.1016/j.amjmed.2008.07.023	Did not meet inclusion criteria during title and abstract
Pediatric Asthma Readmission: Asthma Knowledge Is Not Enough?	Auger, K. A.; Kahn, R. S.; Davis, M. M.; Simmons, J. M.	2015	Jan	Journal of Pediatrics	166	1	101-+	10.1016/j.jpeds.2014.07.046	Did not meet inclusion criteria during title and abstract
Randomized, Controlled Trial of Prednisone, Cyclophosphamide, and Cyclosporine in Lupus Membranous Nephropathy	Austin, H. A.; Illei, G. G.; Braun, M. J.; Balow, J. E.	2009	Apr	Journal of the American Society of Nephrology	20	4	901-911	10.1681/asn.2008060665	Did not meet inclusion criteria during title and abstract
Health disparities are important determinants of outcome for children with solid tumor malignancies	Austin, M. T.; Nguyen, H.; Eberth, J. M.; Chang, Y. C.; Heczey, A.; Hughes, D. P.; Lally, K. P.; Elting, L. S.	2015	Jan	Journal of Pediatric Surgery	50	1	161-166	10.1016/j.jpedsurg.2014.10.037	Did not meet inclusion criteria during title and abstract
Association between physical activity and risk of stroke subtypes: The atherosclerosis risk in communities study	Autenrieth, C. S.; Evenson, K. R.; Yatsuya, H.; Shahar, E.; Baggett, C.; Rosamond, W. D.	2014		Neuroepidemiology	40	2	109-116	10.1159/000342151	Did not meet inclusion criteria during title and abstract
Puentes hacia una mejor vida (Bridges to a Better Life): Outcome of a Diabetes Control Peer Support Intervention	Ayala, G. X.; Ibarra, L.; Cherrington, A. L.; Parada, H.; Horton, L.; Ji, M.; Elder, J. P.	2015	Aug	Ann Fam Med	13 Suppl 1	Suppl 1	S9-17	10.1370/afm.1807	Did not meet inclusion criteria during title and abstract
Addressing common barriers in adult immunizations: a review of interventions	Bach, A. T.; Kang, A. Y.; Lewis, J.; Xavioer, S.; Portillo, I.; Goad, J. A.	2019	Nov	Expert Review of Vaccines	18	11	1167-1185	10.1080/14760584.2019.1698955	Did not meet inclusion criteria during title and abstract
Isolated Nonspecific ST-Segment and T-Wave Abnormalities in a Cross-Sectional United States Population and Mortality (from NHANES III)	Badheka, A. O.; Rathod, A.; Marzouka, G. R.; Patel, N.; Bokhari, S. S. I.; Moscucci, M.; Cohen, M. G.	2012	Aug	American Journal of Cardiology	110	4	521-525	10.1016/j.amjcard.2012.04.023	Did not meet inclusion criteria during title and abstract
Should Antithrombotic Treatment Strategies in East Asians Differ from Caucasians?	Bae, J. S.; Ahn, J. H.; Tantry, U. S.; Gurbel, P. A.; Jeong, Y. H.	2018		Curr Vasc Pharmacol	16	5	459-476	10.2174/1570161116666180117103238	Did not meet inclusion criteria during title and abstract
Association of Sociodemographic and Health-Related Factors With Receipt of Nondefinitive Therapy Among Younger Men With High-Risk Prostate Cancer	Bagley, A. F.; Anscher, M. S.; Choi, S.; Frank, S. J.; Hoffman, K. E.; Kuban, D. A.; McGuire, S. E.; Nguyen, Q. N.; Chapin, B.; Aparicio, A.; Pezzi, T. A.; Smith, G. L.; Smith, B. D.; Hess, K.; Tang, C.	2020	2025-03-02	JAMA Netw Open	3	3	e201255	10.1001/jamanetworkopen.2020.1255	Did not meet inclusion criteria during title and abstract
Picture Good Health: A Church-Based Self-Management Intervention Among Latino Adults with Diabetes	Baig, A. A.; Benitez, A.; Locklin, C. A.; Gao, Y.; Lee, S. M.; Quinn, M. T.; Solomon, M. C.; Sanchez-Johnsen, L.; Burnet, D. L.; Chin, M. H.; Little Village Community, Advisory	2015	Oct	Journal of General Internal Medicine	30	10	1481-1490	10.1007/s11606-015-3339-x	Did not meet inclusion criteria during title and abstract
The management of diabetes in everyday life study: Design and methods for a pragmatic randomized controlled trial comparing the effectiveness of text messaging versus health coaching	Bailey, J. E.; Surbhi, S.; Gatwood, J.; Butterworth, S.; Coday, M.; Shuvo, S. A.; Dashputre, A. A.; Brooks, I. M.; Binkley, B. L.; Riordan, C. J.; Steinberg, H. O.; Gutierrez, M. L.; Haley, L. E.; Leak, C. L.; Tolley, E. A.	2020	Sep	Contemporary Clinical Trials	96		12	10.1016/j.cct.2020.106080	Did not meet inclusion criteria during title and abstract
Race Does Not Influence Do-Not-Resuscitate Status or the Number or Timing of End-of-Life Care Discussions at a Pediatric Oncology Referral Center	Baker, J. N.; Rai, S.; Liu, W.; Srivastava, K.; Kane, J. R.; Zawistowski, C. A.; Burghen, E. A.; Gattuso, J. S.; West, N.; Althoff, J.; Funk, A.; Hinds, P. S.	2009	Jan	Journal of Palliative Medicine	12	1	71-76	10.1089/jpm.2008.0172	Did not meet inclusion criteria during title and abstract
Medical Treatment in Elderly Patients with Non-Small Cell Lung Cancer	Bakirhan, K.; Sharma, J.; Perez-Soler, R.; Cheng, H. Y.	2016	Mar	Current Treatment Options in Oncology	17	3	22	10.1007/s11864-016-0388-2	Did not meet inclusion criteria during title and abstract
A Randomized Community Intervention to Improve Hypertension Control among Mexican Americans: Using the Promotoras de Salud Community Outreach Model	Balcazar, H. G.; Byrd, T. L.; Ortiz, M.; Tondapu, S. R.; Chavez, M.	2009	Nov	Journal of Health Care for the Poor and Underserved	20	4	1079-1094	10.1353/hpu.0.0209	Did not meet inclusion criteria during title and abstract
Treating elderly patients with hormone sensitive breast cancer: what do the data show?	Balducci, L.	2009	Feb	Cancer Treat Rev	35	1	47-56	10.1016/j.ctrv.2008.08.001	Did not meet inclusion criteria during title and abstract
Studying cancer treatment in the elderly patient population	Balducci, L.	2014	Jul	Cancer Control	21	3	215-20	10.1177/107327481402100306	Did not meet inclusion criteria during title and abstract
Recommendations on reporting requirements for flavonoids in research	Balentine, D. A.; Dwyer, J. T.; Erdman, J. W.; Ferruzzi, M. G.; Gaine, P. C.; Hamly, J. M.; Kwik-Uribe, C. L.	2015	Jun	American Journal of Clinical Nutrition	101	6	1113-1125	10.3945/ajcn.113.071274	Did not meet inclusion criteria during title and abstract
Active Surveillance for Prostate Cancer: Are We Failing Latino Patients at a Large Safety Net Hospital?	Ballas, L. K.; Kraus, R.; Ji, L. Y.; Groshen, S.; Stern, M. C.; Gill, I.; Quinn, D. I.; Chung, E. G.; Abreu, A.; Hamilton, A. S.	2018	Aug	Clinical Genitourinary Cancer	16	4	E719-E727	10.1016/j.clgc.2018.01.018	Did not meet inclusion criteria during title and abstract
Impact of Genetic Ancestry on Treatment Toxicity and Racial Disparities in Breast Cancer	Ballinger, T. J.; Cunningham, G. M.; Wu, X.; Schneider, B. P.	2020	Sep	Current Breast Cancer Reports	12	3	161-167	10.1007/s12609-020-00369-w	Did not meet inclusion criteria during title and abstract
Ethnicity and nonalcoholic fatty liver disease	Bambha, K.; Belt, P.; Abraham, M.; Wilson, L. A.; Pabst, M.; Ferrell, L.; Unalp-Arida, A.; Bass, N.	2012	Mar	Hepatology	55	3	769-80	10.1002/hep.24726	Did not meet inclusion criteria during title and abstract
HPV prevalence at enrollment and baseline results from the Carolina Women's Care Study, a longitudinal study of HPV persistence in women of college age	Banister, C. E.; Messersmith, A. R.; Chakraborty, H.; Wang, Y.; Spiryda, L. B.; Glover, S. H.; Pirisi, L.; Creek, K. E.	2013		International Journal of Women's Health	5	1	379-388	10.2147/IJWH.S45590	Did not meet inclusion criteria during title and abstract
A Little Effort Can Withstand the Hardship: Fielding an Internet-Based Intervention to Prevent Depression among Urban Racial/Ethnic Minority Adolescents in a Primary Care Setting	Bansa, M.; Brown, D.; DeFrino, D.; Mahoney, N.; Saulsberry, A.; Marko-Holguin, M.; Fogel, J.; Gladstone, T. R. G.; Van Voorhees, B. W.	2018	Apr	Journal of the National Medical Association	110	2	130-142	10.1016/j.jnma.2017.02.006	Did not meet inclusion criteria during title and abstract
Older patients are still under-represented in clinical trials of Alzheimer's disease	Banzi, R.; Camaioni, P.; Tettamanti, M.; Bertele, V.; Lucca, U.	2016	2025-08-12	Alzheimers Res Ther	8		32	10.1186/s13195-016-0201-2	Did not meet inclusion criteria during title and abstract
Patient-reported outcomes in women with breast cancer enrolled in a dual-center, double-blind, randomized controlled trial assessing the effect of acupuncture in reducing aromatase inhibitor-induced musculoskeletal symptoms	Bao, T.; Cai, L.; Snyder, C.; Betts, K.; Tarpinian, K.; Gould, J.; Jeter, S.; Medeiros, M.; Chumsri, S.; Bardia, A.; Tan, M.; Singh, H.; Tkaczuk, K. H.; Stearns, V.	2014	2025-02-01	Cancer	120	3	381-9	10.1002/cncr.28352	Did not meet inclusion criteria during title and abstract
Analysis of Maryland cancer patient participation in National Cancer Institute-supported cancer treatment clinical trials	Baquet, C. R.; Ellison, G. L.; Mishra, S. I.	2009	May	J Health Care Poor Underserved	20	2 Suppl	120-34	10.1353/hpu.0.0162	Did not meet inclusion criteria during title and abstract
A Descriptive Analysis of State Legislation and Policy Addressing Clinical Trials Participation	Baquet, C. R.; Mishra, S. I.; Weinberg, A. D.	2009	May	Journal of Health Care for the Poor and Underserved	20	2	24-39	10.1353/hpu.0.0156	Did not meet inclusion criteria during title and abstract
Factors that contribute to post-treatment follow-up care for survivors of childhood cancer	Barakat, L. P.; Schwartz, L. A.; Szabo, M. M.; Hussey, H. M.; Bunin, G. R.	2012	Jun	J Cancer Surviv	6	2	155-62	10.1007/s11764-011-0206-6	Did not meet inclusion criteria during title and abstract
Mitochondrial diseases in North America: An analysis of the NAMDC Registry	Barca, E.; Long, Y.; Cooley, V.; Schoenaker, R.; Emmanuele, V.; Dimauro, S.; Cohen, B. H.; Karaa, A.; Vladutiu, G. D.; Haas, R.; Van Hove, J. L. K.; Scaglia, F.; Parikh, S.; Bedoyan, J. K.; Debrosse, S. D.; Gavrilova, R. H.; Saneto, R. P.; Enns, G. M.; Stacpoole, P. W.; Ganesh, J.; Larson, A.; Zolkipli-Cunningham, Z.; Falk, M. J.; Goldstein, A. C.; Tarnopolsky, M.; Gropman, A.; Camp, K.; Krotoski…	2020		Neurology: Genetics	6	2		10.1212/NXG.0000000000000402	Did not meet inclusion criteria during title and abstract
Molecular subtypes of uterine leiomyosarcoma and correlation with clinical outcome	Barlin, J. N.; Zhou, Q. C.; Leitao, M. M.; Bisogna, M.; Olvera, N.; Shih, K. K.; Jacobsen, A.; Schultz, N.; Tap, W. D.; Hensley, M. L.; Schwartz, G. K.; Boyd, J.; Qin, L. X.; Levine, D. A.	2015	Feb	Neoplasia	17	2	183-9	10.1016/j.neo.2014.12.007	Did not meet inclusion criteria during title and abstract
CLOTBUST-hands free: initial safety testing of a novel operator-independent ultrasound device in stroke-free volunteers	Barlinn, K.; Barreto, A. D.; Sisson, A.; Liebeskind, D. S.; Schafer, M. E.; Alleman, J.; Zhao, L.; Shen, L.; Cava, L. F.; Rahbar, M. H.; Grotta, J. C.; Alexandrov, A. V.	2013	Jun	Stroke	44	6	1641-6	10.1161/strokeaha.113.001122	Did not meet inclusion criteria during title and abstract
The Mental Activity and eXercise (MAX) Trial A Randomized Controlled Trial to Enhance Cognitive Function in Older Adults	Barnes, D. E.; Santos-Modesitt, W.; Poelke, G.; Kramer, A. F.; Castro, C.; Middleton, L. E.; Yaffe, K.	2013	May	Jama Internal Medicine	173	9	797-804	10.1001/jamainternmed.2013.189	Did not meet inclusion criteria during title and abstract
Factors predicting suitability of organ preservation with radiation therapy in laryngeal and hypopharyngeal cancer	Barry, P. N.; Henson, A. L.; Goodwin, N. E.; Cash, E.; Mezera, M. A.; Wilson, L.; Redman, R. A.; Perez, C. A.; Bumpous, J. M.; Potts, K. L.; Silverman, C. L.; Dunlap, N. E.	2014		Journal of Solid Tumors	4	4	2025-09-17	10.5430/jst.v4n4p9	Did not meet inclusion criteria during title and abstract
Updated evidence-based treatment algorithm in pulmonary arterial hypertension	Barst, R. J.; Gibbs, J. S. R.; Ghofrani, H. A.; Hoeper, M. M.; McLaughlin, V. V.; Rubin, L. J.; Sitbon, O.; Tapson, V. F.; GaliÃ¨, N.	2009	2025-06-30	J Am Coll Cardiol	54	1 Suppl	S78-s84	10.1016/j.jacc.2009.04.017	Did not meet inclusion criteria during title and abstract
Osteoporosis in colorectal cancer survivors: analysis of the linkage between SWOG trial enrollees and Medicare claims	Barzi, A.; Hershman, D. L.; Till, C.; Barlow, W. E.; Ramsey, S.; Lenz, H. J.; Hochster, H. S.; Unger, J. M.	2019	2025-07-28	Arch Osteoporos	14	1	83	10.1007/s11657-019-0629-7	Did not meet inclusion criteria during title and abstract
Failure of Colonoscopy Knowledge to Predict Colonoscopy Uptake	Basch, C. H.; Basch, C. E.; Zybert, P.; Wolf, R. L.	2016	Oct	Journal of Community Health	41	5	1094-1099	10.1007/s10900-016-0194-6	Did not meet inclusion criteria during title and abstract
Exploring the Engagement of Racial and Ethnic Minorities in HIV Treatment and Vaccine Clinical Trials: A Scoping Review of Literature and Implications for Future Research	Bass, S. B.; D'Avanzo, P.; Alhajji, M.; Ventriglia, N.; Trainor, A.; Maurer, L.; Eisenberg, R.; Martinez, O.	2020	Sep	AIDS Patient Care STDS	34	9	399-416	10.1089/apc.2020.0008	Did not meet inclusion criteria during title and abstract
The VITamin D and OmegA-3 TriaL (VITAL): Do Results Differ by Sex or Race/Ethnicity?	Bassuk, S. S.; Chandler, P. D.; Buring, J. E.; Manson, J. E.	2020		American Journal of Lifestyle Medicine			20	10.1177/1559827620972035	Did not meet inclusion criteria during title and abstract
Baseline characteristics of participants in the VITamin D and OmegA-3 TriaL (VITAL)	Bassuk, S. S.; Manson, J. E.; Lee, I. M.; Cook, N. R.; Christen, W. G.; Bubes, V. Y.; Gordon, D. S.; Copeland, T.; Friedenberg, G.; D'Agostino, D. M.; Ridge, C. Y.; MacFadyen, J. G.; Kalan, K.; Buring, J. E.	2016	Mar	Contemp Clin Trials	47		235-43	10.1016/j.cct.2015.12.022	Did not meet inclusion criteria during title and abstract
Real-worldÂ geographic variations in the use of cardiac implantable electronic devicesâ€”The PANORAMA 2 observational cohort study	Bastian, D.; Ebrahim, I. O.; Chen, J. Y.; Chen, M. C.; Huang, D.; Huang, J. L.; Kuznetsov, V. A.; Maus, B.; Naik, A. M.; Verhees, K. J. P.; Fagih, A. R. A.	2018		PACE - Pacing and Clinical Electrophysiology	41	8	978-989	10.1111/pace.13410	Did not meet inclusion criteria during title and abstract
Assessment of the impact of adjunctive proactive telephone counseling to promote smoking cessation among lung cancer patients' social networks	Bastian, L. A.; Fish, L. J.; Peterson, B. L.; Biddle, A. K.; Garst, J.; Lyna, P.; Molner, S.; Bepler, G.; Kelley, M.; Keefe, F. J.; McBride, C. M.	2013	Jan-Feb	Am J Health Promot	27	3	181-90	10.4278/ajhp.101122-QUAN-387	Did not meet inclusion criteria during title and abstract
Evidence generation, decision making, and consequent growth in health disparities	Basu, A.; Gujral, K.	2020	2025-06-23	Proc Natl Acad Sci U S A	117	25	14042-14051	10.1073/pnas.1920197117	Did not meet inclusion criteria during title and abstract
Outcomes in Women and Minorities Compared With White Men 1 Year After Everolimus-Eluting Stent Implantation Insights and Results From the PLATINUM Diversity and PROMUS Element Plus Post-Approval Study Pooled Analysis	Batchelor, W.; Kandzari, D. E.; Davis, S.; Tami, L.; Wang, J. C.; Othman, I.; Gigliotti, O. S.; Haghighat, A.; Singh, S.; Lopez, M.; Giugliano, G.; Horwitz, P. A.; Chandrasekhar, J.; Underwood, P.; Thompson, C. A.; Mehran, R.	2017	Dec	Jama Cardiology	2	12	1303-1313	10.1001/jamacardio.2017.3802	Did not meet inclusion criteria during title and abstract
Phase i study of ficlatuzumab and cetuximab in cetuximab-resistant, recurrent/metastatic head and neck cancer	Bauman, J. E.; Ohr, J.; Gooding, W. E.; Ferris, R. L.; Duvvuri, U.; Kim, S.; Johnson, J. T.; Soloff, A. C.; Wallweber, G.; Winslow, J.; Gaither-Davis, A.; Grandis, J. R.; Stabile, L. P.	2020		Cancers	12	6	2025-01-17	10.3390/cancers12061537	Did not meet inclusion criteria during title and abstract
Alcohol and risk of breast cancer in Mexican women	Beasley, J. M.; Coronado, G. D.; Livaudais, J.; Angeles-Llerenas, A.; Ortega-Olvera, C.; Romieu, I.; Lazcano-Ponce, E.; Torres-MejÃ­a, G.	2010		Cancer Causes and Control			2025-01-08	10.1007/s10552-010-9513-x	Did not meet inclusion criteria during title and abstract
Does Obesity Really Make the Femur Stronger? BMD, Geometry, and Fracture Incidence in the Women's Health Initiative-Observational Study	Beck, T. J.; Petit, M. A.; Wu, G. L.; LeBoff, M. S.; Cauley, J. A.; Chen, Z.	2009	Aug	Journal of Bone and Mineral Research	24	8	1369-1379	10.1359/jbmr.090307	Did not meet inclusion criteria during title and abstract
Biopsychosocial Health Disparities among Young Women Enrolled in Cardiac Rehabilitation	Beckie, T. M.; Fletcher, G.; Groer, M. W.; Kip, K. E.; Ji, M.	2015		Journal of Cardiopulmonary Rehabilitation and Prevention	35	2	103-113	10.1097/HCR.0000000000000095	Did not meet inclusion criteria during title and abstract
Socioeconomic and clinical factors are key to uncovering disparity in accrual onto therapeutic trials for breast cancer	Behrendt, C. E.; Hurria, A.; Tumyan, L.; Niland, J. C.; Mortimer, J. E.	2014	Nov	J Natl Compr Canc Netw	12	11	1579-85	10.6004/jnccn.2014.0158	Did not meet inclusion criteria during title and abstract
Inclusiveness and ethical considerations for observational, translational, and clinical cancer health disparity research	Behring, M.; Hale, K.; Ozaydin, B.; Grizzle, W. E.; Sodeke, S. O.; Manne, U.	2019	2025-12-15	Cancer	125	24	4452-4461	10.1002/cncr.32495	Did not meet inclusion criteria during title and abstract
Reducing Disparities and Achieving Equity in African American Women's Health	Belgrave, F. Z.; Abrams, J. A.	2016	Nov	American Psychologist	71	8	723-733	10.1037/amp0000081	Did not meet inclusion criteria during title and abstract
The need for decision and communication AIDS: A survey of breast cancer survivors	Belkora, J. K.; Miller, M. F.; Dougherty, K.; Gayer, C.; Golant, M.; Buzaglo, J. S.	2015		Journal of Community and Supportive Oncology	13	3	104-112	10.12788/jcso.0116	Did not meet inclusion criteria during title and abstract
Are community-based health worker interventions an effective approach for early diagnosis of cancer? A systematic review and meta-analysis	Bellhouse, S.; McWilliams, L.; Firth, J.; Yorke, J.; French, D. P.	2018	Apr	Psycho-Oncology	27	4	1089-1099	10.1002/pon.4575	Did not meet inclusion criteria during title and abstract
The influence of community violence and protective factors on asthma morbidity and healthcare utilization in high-risk children	Bellin, M.; Osteen, P.; Collins, K.; Butz, A.; Land, C.; Kub, J.	2014	Aug	J Urban Health	91	4	677-89	10.1007/s11524-014-9883-6	Did not meet inclusion criteria during title and abstract
A new patient-focused approach to the treatment of metastatic renal cell carcinoma: establishing customized treatment options	Bellmunt, J.; Eisen, T.; Szczylik, C.; Mulders, P.; Porta, C.	2011	Apr	BJU Int	107	8	1190-9	10.1111/j.1464-410X.2010.09829.x	Did not meet inclusion criteria during title and abstract
Association of Klotho-VS Heterozygosity With Risk of Alzheimer Disease in Individuals Who Carry APOE4	Belloy, M. E.; Napolioni, V.; Han, S. S.; Le Guen, Y.; Greicius, M. D.	2020	2025-07-01	JAMA Neurol	77	7	849-862	10.1001/jamaneurol.2020.0414	Did not meet inclusion criteria during title and abstract
Sex Disparities in Outcomes of Patients with Coronary Disease	Bench, T.; Flores, R.; Stergiopoulos, K.	2012	Oct	Current Cardiovascular Risk Reports	6	5	479-486	10.1007/s12170-012-0253-1	Did not meet inclusion criteria during title and abstract
Gender disparities in head and neck cancer chemotherapy clinical trials participation and treatment	Benchetrit, L.; Torabi, S. J.; Tate, J. P.; Mehra, S.; Osborn, H. A.; Young, M. R.; Burtness, B.; Judson, B. L.	2019	Jul	Oral Oncol	94		32-40	10.1016/j.oraloncology.2019.05.009	Did not meet inclusion criteria during title and abstract
Filipinos Fit and Trim - A feasible and efficacious DPP-based intervention trial	Bender, M. S.; Cooper, B. A.; Flowers, E.; Ma, R.; Arai, S.	2018	Dec	Contemporary Clinical Trials Communications	12		76-84	10.1016/j.conctc.2018.09.004	Did not meet inclusion criteria during title and abstract
The Audacity of Engagement: Hearing Directly from Young Adults with Cancer on Their Attitudes and Perceptions of Cancer Survivorship and Cancer Survivorship Research	Benedict, C.; Victorson, D.; Love, B.; Fuehrer, D.; Lazard, A.; Saffer, A. J.; Linscott, T.; Zachary, M.	2018	Feb	Journal of Adolescent and Young Adult Oncology	7	1	103-111	10.1089/jayao.2017.0038	Did not meet inclusion criteria during title and abstract
Predictors of 30-day postoperative major adverse clinical events after carotid artery stenting: An analysis of the procedure-targeted American College of Surgeons National Surgical Quality Improvement Program	Bennett, K. M.; Hoch, J. R.; Scarborough, J. E.	2017	Oct	J Vasc Surg	66	4	1093-1099	10.1016/j.jvs.2017.04.039	Did not meet inclusion criteria during title and abstract
Changes in physical activity and psychological factors among breast cancer survivors enrolled in a YMCA program	Berg, C. J.; Stratton, E.; Giblin, J.; Bruner, D. W.; Miller, A. H.; Gary, R.	2015		Internet Journal of Oncology	11	1		10.5580/IJO.23636	Did not meet inclusion criteria during title and abstract
The Role of Community Education in Increasing Knowledge of Breast Health and Cancer: Findings from the Asian Breast Cancer Project in Boston, Massachusetts	Berger, S.; Huang, C. C.; Rubin, C. L.	2017	Mar	Journal of Cancer Education	32	1	16-23	10.1007/s13187-015-0911-3	Did not meet inclusion criteria during title and abstract
Increasing Efficiency of Recruitment in Early Parkinson's Disease Trials: A Case Study Examination of the STEADY-PD III Trial	Berk, S.; Greco, B. L.; Biglan, K.; Kopil, C. M.; Holloway, R. G.; Meunier, C.; Simuni, T.	2017		J Parkinsons Dis	7	4	685-693	10.3233/jpd-171199	Did not meet inclusion criteria during title and abstract
Does the effect of lifestyle intervention for individuals with diabetes vary by food insecurity status? A preplanned subgroup analysis of the REAL HEALTH randomized clinical trial	Berkowitz, S. A.; Chang, Y. C.; Porneala, B.; Cromer, S. J.; Wexler, D. J.; Delahanty, L. M.	2020	Jan	Bmj Open Diabetes Research & Care	8	1	9	10.1136/bmjdrc-2020-001514	Did not meet inclusion criteria during title and abstract
Impact of ethnicity on the outcome of men with metastatic, hormone-sensitive prostate cancer	Bernard, B.; Muralidhar, V.; Chen, Y. H.; Sridhar, S. S.; Mitchell, E. P.; Pettaway, C. A.; Carducci, M. A.; Nguyen, P. L.; Sweeney, C. J.	2017	2025-05-01	Cancer	123	9	1536-1544	10.1002/cncr.30503	Did not meet inclusion criteria during title and abstract
Routine screening for CKD should be done in asymptomatic adults... selectively	Berns, J. S.	2014	2025-11-07	Clin J Am Soc Nephrol	9	11	1988-92	10.2215/cjn.02250314	Did not meet inclusion criteria during title and abstract
Rationale, design, and methodology for the healthy mothers-healthy children study: a randomized controlled trial	Berry, D. C.; Gonzales, C.; Montano, N. P.; Perreira, K. M.; Ammerman, A. S.; Crandell, J.; Evenson, K. R.; Faith, M. S.; Waters, H.; Linares, C.; Cortes, Y. I.; Perrin, E. M.	2019	Dec	Bmc Nutrition	5	1	11	10.1186/s40795-019-0322-7	Did not meet inclusion criteria during title and abstract
The Personal Patient Profile-Prostate decision support for men with localized prostate cancer: A multi-center randomized trial	Berry, D. L.; Halpenny, B.; Hong, F. X.; Wolpin, S.; Lober, W. B.; Russell, K. J.; Ellis, W. J.; Govindarajulu, U.; Bosco, J.; Davison, B. J.; Bennett, G.; Terris, M. K.; Barsevick, A.; Lin, D. W.; Yang, C. C.; Swanson, G.	2013	Oct	Urologic Oncology-Seminars and Original Investigations	31	7	1012-1021	10.1016/j.urolonc.2011.10.004	Did not meet inclusion criteria during title and abstract
Risk factors for sudden cardiac death in post-menopausal women	Bertoia, M. L.; Allison, M. A.; Manson, J. E.; Freiberg, M. S.; Kuller, L. H.; Solomon, A. J.; Limacher, M. C.; Johnson, K. C.; Curb, J. D.; Wassertheil-Smoller, S.; Eaton, C. B.	2012	2025-12-25	J Am Coll Cardiol	60	25	2674-82	10.1016/j.jacc.2012.09.031	Did not meet inclusion criteria during title and abstract
Factors affecting recall of different types of personal genetic information about Alzheimer's disease risk: the REVEAL study	Besser, A. G.; Sanderson, S. C.; Roberts, J. S.; Chen, C. A.; Christensen, K. D.; Lautenbach, D. M.; Cupples, L. A.; Green, R. C.	2015		Public Health Genomics	18	2	78-86	10.1159/000368888	Did not meet inclusion criteria during title and abstract
A multicenter randomized placebo controlled trial of rifampin to reduce pedal amputations for osteomyelitis in veterans with diabetes (VA INTREPID)	Bessesen, M. T.; Doros, G.; Henrie, A. M.; Harrington, K. M.; Hermos, J. A.; Bonomo, R. A.; Ferguson, R. E.; Huang, G. D.; Brown, S. T.	2020	2025-01-08	BMC Infect Dis	20	1	23	10.1186/s12879-019-4751-3	Did not meet inclusion criteria during title and abstract
Sistas Inspiring Sistas Through Activity and Support (SISTAS): Study Design and Demographics of Participants	Bevel, M.; Babatunde, O. A.; Heiney, S. P.; Brandt, H. M.; Wirth, M. D.; Hurley, T. G.; Khan, S.; Johnson, H.; Wineglass, C. M.; Warren, T. Y.; Murphy, E. A.; Sercy, E.; Thomas, A. S.; HÃ©bert, J. R.; Adams, S. A.	2018	Spring	Ethn Dis	28	2	75-84	10.18865/ed.28.2.75	Did not meet inclusion criteria during title and abstract
Testosterone Therapy in Men With Hypogonadism: An Endocrine Society* Clinical Practice Guideline	Bhasin, S.; Brito, J. P.; Cunningham, G. R.; Hayes, F. J.; Hodis, H. N.; Matsumoto, A. M.; Snyder, P. J.; Swerdloff, R. S.; Wu, F. C.; Yialamas, M. A.	2018	May	Journal of Clinical Endocrinology & Metabolism	103	5	1715-1744	10.1210/jc.2018-00229	Did not meet inclusion criteria during title and abstract
REDUCE-IT USA: Results From the 3146 Patients Randomized in the United States	Bhatt, D. L.; Miller, M.; Brinton, E. A.; Jacobson, T. A.; Steg, P. G.; Ketchum, S. B.; Doyle, R. T., Jr.; Juliano, R. A.; Jiao, L.; Granowitz, C.; Tardif, J. C.; Olshansky, B.; Chung, M. K.; Gibson, C. M.; Giugliano, R. P.; Budoff, M. J.; Ballantyne, C. M.	2020	2025-02-04	Circulation	141	5	367-375	10.1161/circulationaha.119.044440	Did not meet inclusion criteria during title and abstract
Comparison of measured GFR, serum creatinine, cystatin C, and beta-trace protein to predict ESRD in African Americans with hypertensive CKD	Bhavsar, N. A.; Appel, L. J.; Kusek, J. W.; Contreras, G.; Bakris, G.; Coresh, J.; Astor, B. C.	2011	Dec	Am J Kidney Dis	58	6	886-93	10.1053/j.ajkd.2011.07.018	Did not meet inclusion criteria during title and abstract
Effect of a lifestyle intervention on weight change in south Asian individuals in the UK at high risk of type 2 diabetes: a family-cluster randomised controlled trial	Bhopal, R. S.; Douglas, A.; Wallia, S.; Forbes, J. F.; Lean, M. E.; Gill, J. M.; McKnight, J. A.; Sattar, N.; Sheikh, A.; Wild, S. H.; Tuomilehto, J.; Sharma, A.; Bhopal, R.; Smith, J. B.; Butcher, I.; Murray, G. D.	2014	Mar	Lancet Diabetes Endocrinol	2	3	218-27	10.1016/s2213-8587(13)70204-3	Did not meet inclusion criteria during title and abstract
Quality of breast cancer care: perception versus practice	Bickell, N. A.; Neuman, J.; Fei, K.; Franco, R.; Joseph, K. A.	2012	2025-05-20	J Clin Oncol	30	15	1791-5	10.1200/jco.2011.38.7605	Did not meet inclusion criteria during title and abstract
Racial differences in presentation, referral and treatment patterns and survival in adult patients with acute myeloid leukemia: a single-institution experience	Bierenbaum, J.; Davidoff, A. J.; Ning, Y.; Tidwell, M. L.; Gojo, I.; Baer, M. R.	2012	Feb	Leuk Res	36	2	140-5	10.1016/j.leukres.2011.10.018	Did not meet inclusion criteria during title and abstract
Web Platform vs In-Person Genetic Counselor for Return of Carrier Results From Exome Sequencing A Randomized Clinical Trial	Biesecker, B. B.; Lewis, K. L.; Umstead, K. L.; Johnston, J. J.; Turbitt, E.; Fishier, K. P.; Patton, J. H.; Miller, I. M.; Heidiebaugh, A. R.; Biesecker, L. G.	2018	Mar	Jama Internal Medicine	178	3	338-346	10.1001/jamainternmed.2017.8049	Did not meet inclusion criteria during title and abstract
Breathing retraining for African-American adolescents with asthma: a pilot study of a school-based randomized controlled trial	Bignall, W. J.; Luberto, C. M.; Cornette, A. F.; Haj-Hamed, M.; Cotton, S.	2015		J Asthma	52	9	889-96	10.3109/02770903.2015.1033724	Did not meet inclusion criteria during title and abstract
Disparities in Risk Communication: A Pilot Study of Asthmatic Children, Their Parents, and Home Environments	Biksey, T.; Zickmund, S.; Wu, F.	2011	May	Journal of the National Medical Association	103	5	388-391	10.1016/s0027-9684(15)30334-5	Did not meet inclusion criteria during title and abstract
Long-term safety and efficacy of telmisartan/amlodipine single pill combination in the treatment of hypertension	Billecke, S. S.; Marcovitz, P. A.	2013		Vasc Health Risk Manag	9		95-104	10.2147/vhrm.S40963	Did not meet inclusion criteria during title and abstract
Effectiveness and feasibility of a software tool to help patients communicate with doctors about problems they face with their medication regimen (EMPATHy): study protocol for a randomized controlled trial	Billimek, J.; Guzman, H.; Angulo, M. A.	2015	Apr	Trials	16		11	10.1186/s13063-015-0672-7	Did not meet inclusion criteria during title and abstract
Single Limb Exercise: Pilot Study of Physiological and Functional Responses to Forced Use of the Hemiparetic Lower Extremity	Billinger, S. A.; Guo, L. X.; Pohl, P. S.; Kluding, P. M.	2010	Mar-Apr	Topics in Stroke Rehabilitation	17	2	128-139	10.1310/tsr1702-128	Did not meet inclusion criteria during title and abstract
Pharmacokinetic and pharmacodynamic profile of rosuvastatin in patients with end-stage renal disease on chronic haemodialysis	Birmingham, B. K.; Swan, S. K.; Puchalski, T.; Mitchell, P.; Azumaya, C.; Zalikowski, J.; Wang, Y.	2013	Apr	Clin Drug Investig	33	4	233-41	10.1007/s40261-013-0071-3	Did not meet inclusion criteria during title and abstract
Potential Benefits of Edible Berries in the Management of Aerodigestive and Gastrointestinal Tract Cancers: Preclinical and Clinical Evidence	Bishayee, A.; Haskell, Y.; Do, C.; Siveen, K. S.; Mohandas, N.; Sethi, G.; Stoner, G. D.	2016		Critical Reviews in Food Science and Nutrition	56	10	1753-1775	10.1080/10408398.2014.982243	Did not meet inclusion criteria during title and abstract
Characteristics, therapy and outcome in an unselected and prospectively registered cohort of pancreatic cancer patients	Bjerregaard, J. K.; Mortensen, M. B.; Schonnemann, K. R.; Pfeiffer, P.	2013	Jan	European Journal of Cancer	49	1	98-105	10.1016/j.ejca.2012.07.017	Did not meet inclusion criteria during title and abstract
Nutritional impacts of a fruit and vegetable subsidy programme for disadvantaged Australian Aboriginal children	Black, A. P.; Vally, H.; Morris, P.; Daniel, M.; Esterman, A.; Karschimkus, C. S.; O'Dea, K.	2013	Dec	British Journal of Nutrition	110	12	2309-2317	10.1017/s0007114513001700	Did not meet inclusion criteria during title and abstract
Correlates of poor adherence to a healthy lifestyle among a diverse group of colorectal cancer survivors	Blair, C. K.; McDougall, J. A.; Chiu, V. K.; Wiggins, C. L.; Rajput, A.; Harding, E. M.; Kinney, A. Y.	2019	Dec	Cancer Causes & Control	30	12	1327-1339	10.1007/s10552-019-01241-8	Did not meet inclusion criteria during title and abstract
Methodology for a community-based stroke preparedness intervention: the Acute Stroke Program of Interventions Addressing Racial and Ethnic Disparities Study	Boden-Albala, B.; Edwards, D. F.; St Clair, S.; Wing, J. J.; Fernandez, S.; Gibbons, M. C.; Hsia, A. W.; Morgenstern, L. B.; Kidwell, C. S.	2014	Jul	Stroke	45	7	2047-52	10.1161/strokeaha.113.003502	Did not meet inclusion criteria during title and abstract
Efficacy of a Discharge Educational Strategy vs Standard Discharge Care on Reduction of Vascular Risk in Patients With Stroke and Transient Ischemic Attack: The DESERVE Randomized Clinical Trial	Boden-Albala, B.; Goldmann, E.; Parikh, N. S.; Carman, H.; Roberts, E. T.; Lord, A. S.; Torrico, V.; Appleton, N.; Birkemeier, J.; Parides, M.; Quarles, L.	2019	2025-01-01	JAMA Neurol	76	1	20-27	10.1001/jamaneurol.2018.2926	Did not meet inclusion criteria during title and abstract
Community level disadvantage and the likelihood of first ischemic stroke	Boden-Albala, B.; Roberts, E. T.; Moats, H.; Arif, H.; Sacco, R. L.; Paik, M. C.	2012		Epidemiology Research International	2012			10.1155/2012/481282	Did not meet inclusion criteria during title and abstract
A stroke preparedness RCT in a multi-ethnic cohort: design and methods	Boden-Albala, B.; Stillman, J.; Perez, T.; Evensen, L.; Moats, H.; Wright, C.; Moon-Howard, J.; Doyle, M.; Paik, M. C.	2010	May	Contemp Clin Trials	31	3	235-41	10.1016/j.cct.2010.02.003	Did not meet inclusion criteria during title and abstract
LGBT POPULATIONS' BARRIERS TO CANCER CARE	Boehmer, U.	2018	Feb	Seminars in Oncology Nursing	34	1	21-29	10.1016/j.soncn.2017.11.002	Did not meet inclusion criteria during title and abstract
"It's my job to love him": Parenting adolescents and young adults with advanced cancer	Bogetz, J. F.; Trowbridge, A.; Kingsley, J.; Taylor, M.; Rosenberg, A. R.; Barton, K. S.	2020		Pediatrics	156	6		10.1542/peds.2019-4028	Did not meet inclusion criteria during title and abstract
Integrating type 2 diabetes mellitus and depression treatment among African Americans: a randomized controlled pilot trial	Bogner, H. R.; de Vries, H. F.	2010	Mar-Apr	Diabetes Educ	36	2	284-92	10.1177/0145721709356115	Did not meet inclusion criteria during title and abstract
Integrated Management of Type 2 Diabetes Mellitus and Depression Treatment to Improve Medication Adherence: A Randomized Controlled Trial	Bogner, H. R.; Morales, K. H.; de Vries, H. F.; Cappola, A. R.	2012	Jan-Feb	Annals of Family Medicine	10	1	15-22	10.1370/afm.1344	Did not meet inclusion criteria during title and abstract
The association between race and survival in glioblastoma patients in the US: A retrospective cohort study	Bohn, A.; Braley, A.; de la Vega, P. R.; Zevallos, J. C.; Barengo, N. C.	2018	Jun	PLoS One	13	6	10	10.1371/journal.pone.0198581	Did not meet inclusion criteria during title and abstract
A Systematic Review of Strategies Used to Increase Recruitment of People With Cancer or Organ Failure Into Clinical Trials: Implications for Palliative Care Research	Boland, J.; Currow, D. C.; Wilcock, A.; Tieman, J.; Hussain, J. A.; Pitsillides, C.; Abernethy, A. P.; Johnson, M. J.	2015	Apr	Journal of Pain and Symptom Management	49	4	762-+	10.1016/j.jpainsymman.2014.09.018	Did not meet inclusion criteria during title and abstract
The Breathmobile program: a good investment for underserved children with asthma	Bollinger, M. E.; Morphew, T.; Mullins, C. D.	2010	Oct	Ann Allergy Asthma Immunol	105	4	274-281	10.1016/j.anai.2010.07.012	Did not meet inclusion criteria during title and abstract
P2Y(12)-ADP Receptor Blockade in Chronic Kidney Disease Patients With Acute Coronary Syndromes	Bonello, L.; Angiolillo, D. J.; Aradi, D.; Sibbing, D.	2018	2025-10-09	Circulation	138	15	1582-1596	10.1161/circulationaha.118.032078	Did not meet inclusion criteria during title and abstract
Pediatric Neurology Research in the Twenty-First Century: Status, Challenges, and Future Directions Post-COVID-19	Bonkowsky, J. L.; deVeber, G.; Kosofsky, B. E.	2020	Dec	Pediatr Neurol	113		2025-02-12	10.1016/j.pediatrneurol.2020.08.012	Did not meet inclusion criteria during title and abstract
Advance Care Planning for African American Caregivers of Relatives With Dementias: Cluster Randomized Controlled Trial	Bonner, G. J.; Freels, S.; Ferrans, C.; Steffen, A.; Suarez, M. L.; Dancy, B. L.; Watkins, Y. J.; Collinge, W.; Hart, A. S.; Aggarwal, N. T.; Wilkie, D. J.	2020		American Journal of Hospice & Palliative Medicine			10	10.1177/1049909120916127	Did not meet inclusion criteria during title and abstract
Protocol for a cluster randomized controlled trial to study the effectiveness of an obesity and diabetes intervention (PASOS) in an immigrant farmworker population	Borelli, M. R.; Riden, H. E.; Bang, H. J.; Schenker, M. B.	2018	Jul	BMC Public Health	18		11	10.1186/s12889-018-5560-0	Did not meet inclusion criteria during title and abstract
Protocol of the KTFT-TALK study to reduce racial disparities in kidney transplant evaluation and living donor kidney transplantation	Bornemann, K.; Croswell, E.; Abaye, M.; Bryce, C. L.; Chang, C. C. H.; Good, D. S.; Heiles, C. A. F.; Dew, M. A.; Boulware, L. E.; Tevar, A. D.; Myaskovsky, L.	2017	Feb	Contemporary Clinical Trials	53		52-59	10.1016/j.cct.2016.11.011	Did not meet inclusion criteria during title and abstract
How current reporting practices may mask differences: A call for examining cancer-specific demographic enrollment patterns in cancer treatment clinical trials	Borno, H. T.; Small, E. J.; Zhang, L.; DeRouen, M. C.; Griffin, A.; McGuire, J.; Ryan, C. J.; Hiatt, R. A.; Kaplan, C. P.	2019	Dec	Contemporary Clinical Trials Communications	16		5	10.1016/j.conctc.2019.100476	Did not meet inclusion criteria during title and abstract
At What Cost to Clinical Trial Enrollment? A Retrospective Study of Patient Travel Burden in Cancer Clinical Trials	Borno, H. T.; Zhang, L.; Siegel, A.; Chang, E.; Ryan, C. J.	2018	Oct	Oncologist	23	10	1242-1249	10.1634/theoncologist.2017-0628	Did not meet inclusion criteria during title and abstract
Telemedicine cardiovascular risk reduction in veterans: The CITIES trial	Bosworth, H. B.; Olsen, M. K.; McCant, F.; Stechuchak, K. M.; Danus, S.; Crowley, M. J.; Goldstein, K. M.; Zullig, L. L.; Oddone, E. Z.	2018	May	Am Heart J	199		122-129	10.1016/j.ahj.2018.02.002	Did not meet inclusion criteria during title and abstract
Brief report of a tablet-delivered psychosocial intervention for men with advanced prostate cancer: Acceptability and efficacy by race	Bouchard, L. C.; Yanez, B.; Dahn, J. R.; Flury, S. C.; Perry, K. T.; Mohr, D. C.; Penedo, F. J.	2019	Aug	Translational Behavioral Medicine	9	4	629-637	10.1093/tbm/iby089	Did not meet inclusion criteria during title and abstract
Dietary habits and leisure-time physical activity in relation to adiposity, dyslipidemia, and incident dysglycemia in the pathobiology of prediabetes in a biracial cohort study	Boucher, A. B.; Adesanya, E. A.; Owei, I.; Gilles, A. K.; Ebenibo, S.; Wan, J.; Edeoga, C.; Dagogo-Jack, S.	2015	Sep	Metabolism	64	9	1060-7	10.1016/j.metabol.2015.05.015	Did not meet inclusion criteria during title and abstract
Physical activity among veterans and nonveterans with diabetes	Bouldin, E. D.; Reiber, G. E.	2012		Journal of Aging Research	2012			10.1155/2012/135192	Did not meet inclusion criteria during title and abstract
Perceived susceptibility to chronic kidney disease among high-risk patients seen in primary care practices	Boulware, L. E.; Carson, K. A.; Troll, M. U.; Powe, N. R.; Cooper, L. A.	2009	Oct	J Gen Intern Med	24	10	1123-9	10.1007/s11606-009-1086-6	Did not meet inclusion criteria during title and abstract
Effectiveness of Educational and Social Worker Interventions to Activate Patients' Discussion and Pursuit of Preemptive Living Donor Kidney Transplantation: A Randomized Controlled Trial	Boulware, L. E.; Hill-Briggs, F.; Kraus, E. S.; Melancon, J. K.; Falcone, B.; Ephraim, P. L.; Jaar, B. G.; Gimenez, L.; Choi, M.; Senga, M.; Kolotos, M.; Lewis-Boyer, L.; Cook, C.; Light, L.; DePasquale, N.; Noletto, T.; Powe, N. R.	2013	Mar	American Journal of Kidney Diseases	61	3	476-486	10.1053/j.ajkd.2012.08.039	Did not meet inclusion criteria during title and abstract
Protocol of a Randomized Controlled Trial of Culturally Sensitive Interventions to Improve African Americans' and Non-African Americans' Early, Shared, and Informed Consideration of Live Kidney Transplantation: The talking about Live Kidney Donation (TALK) study	Boulware, L. E.; Hill-Briggs, F.; Kraus, E. S.; Melancon, J. K.; McGuire, R.; Bonhage, B.; Senga, M.; Ephraim, P.; Evans, K. E.; Falcone, B.; Troll, M. U.; Depasquale, N.; Powe, N. R.	2011	Jul	Bmc Nephrology	12		10	10.1186/1471-2369-12-34	Did not meet inclusion criteria during title and abstract
Exclusion of Elderly People from Randomized Clinical Trials of Drugs for Ischemic Heart Disease	Bourgeois, F. T.; Orenstein, L.; Ballakur, S.; Mandl, K. D.; Ioannidis, J. P. A.	2017	Nov	Journal of the American Geriatrics Society	65	11	2354-2361	10.1111/jgs.14833	Did not meet inclusion criteria during title and abstract
Family Caregiver Engagement in a Coping and Communication Support Intervention Tailored to Advanced Cancer Patients and Families	Bowman, K. F.; Rose, J. H.; Radziewicz, R. M.; O'Toole, E. E.; Berila, R. A.	2009	Jan-Feb	Cancer Nursing	32	1	73-81	10.1097/01.Ncc.0000343367.98623.83	Did not meet inclusion criteria during title and abstract
Serum 25-hydroxyvitamin D concentration is associated with functional capacity in older adults with heart failure	Boxer, R. S.; Kenny, A. M.; Cheruvu, V. K.; Vest, M.; Fiutem, J. J.; PiÃ±a,, II	2010	Nov	Am Heart J	160	5	893-9	10.1016/j.ahj.2010.08.004	Did not meet inclusion criteria during title and abstract
A randomized controlled trial of high dose vitamin D3 in patients with heart failure	Boxer, R. S.; Kenny, A. M.; Schmotzer, B. J.; Vest, M.; Fiutem, J. J.; PiÃ±a, I. L.	2013	Feb	JACC Heart Fail	1	1	84-90	10.1016/j.jchf.2012.11.003	Did not meet inclusion criteria during title and abstract
Skin protection behaviors among young male Latino Day Laborers: An exploratory study using a social cognitive approach	Boyas, J. F.; Nahar, V. K.; Brodell, R. T.	2016		Dermatology Research and Practice	2016			10.1155/2016/1479637	Did not meet inclusion criteria during title and abstract
Increasing Colonoscopy Screening for Latino Americans Through a Patient Navigation Model: A Randomized Clinical Trial	Braschi, C. D.; Sly, J. R.; Singh, S.; Villagra, C.; Jandorf, L.	2014	Oct	Journal of Immigrant and Minority Health	16	5	934-940	10.1007/s10903-013-9848-y	Did not meet inclusion criteria during title and abstract
The Study of Active Monitoring in Sweden (SAMS): A randomized study comparing two different follow-up schedules for active surveillance of low-risk prostate cancer	Bratt, O.; Carlsson, S.; Holmberg, E.; Holmberg, L.; Johansson, E.; Josefsson, A.; Nilsson, A.; Nyberg, M.; Robinsson, D.; Sandberg, J.; Sandblom, D.; Stattin, P.	2013	Oct	Scandinavian Journal of Urology	47	5	347-355	10.3109/21681805.2013.813962	Did not meet inclusion criteria during title and abstract
Endoscopic Palliation of Malignant Biliary Obstruction	Brauer, B. C.	2009		Techniques in Gastrointestinal Endoscopy	11	1	26-34	10.1016/j.tgie.2009.02.001	Did not meet inclusion criteria during title and abstract
Reducing cancer screening disparities in medicare beneficiaries through cancer patient navigation	Braun, K. L.; Thomas, W. L., Jr.; Domingo, J. L.; Allison, A. L.; Ponce, A.; Haunani Kamakana, P.; Brazzel, S. S.; Emmett Aluli, N.; Tsark, J. U.	2015	Feb	J Am Geriatr Soc	63	2	365-70	10.1111/jgs.13192	Did not meet inclusion criteria during title and abstract
Research on U.S. Military Women: Recruitment and Retention Challenges and Strategies	Braun, L. A.; Kennedy, H. P.; Sadler, L. S.; Dixon, J.	2015	Dec	Mil Med	180	12	1247-55	10.7205/milmed-d-14-00601	Did not meet inclusion criteria during title and abstract
Cardiovascular Risk in Midlife African American Women Participating in a Lifestyle Physical Activity Program	Braun, L. T.; Wilbur, J.; Buchholz, S. W.; Schoeny, M. E.; Miller, A. M.; Fogg, L.; Volgman, A. S.; McDevitt, J.	2016	Jul-Aug	J Cardiovasc Nurs	31	4	304-12	10.1097/jcn.0000000000000266	Did not meet inclusion criteria during title and abstract
"The Black Man's Country Club" Assessing the Feasibility of an HIV Risk-Reduction Program for Young Heterosexual African American Men in Barbershops	Brawner, B. M.; Baker, J. L.; Stewart, J.; Davis, Z. M.; Cederbaum, J.; Jemmott, L. S.	2013	Apr-Jun	Family & Community Health	36	2	109-118	10.1097/FCH.0b013e318282b2b5	Did not meet inclusion criteria during title and abstract
Effect of pioglitazone on body composition and bone density in subjects with prediabetes in the ACT NOW trial	Bray, G. A.; Smith, S. R.; Banerji, M. A.; Tripathy, D.; Clement, S. C.; Buchanan, T. A.; Henry, R. R.; Kitabchi, A. E.; Mudaliar, S.; Musi, N.; Ratner, R. E.; Schwenke, D. C.; Stentz, F. B.; Reaven, P. D.; DeFronzo, R. A.	2013	Oct	Diabetes Obesity & Metabolism	15	10	931-937	10.1111/dom.12099	Did not meet inclusion criteria during title and abstract
Serum vitamin D levels and severe asthma exacerbations in the Childhood Asthma Management Program study	Brehm, J. M.; Schuemann, B.; Fuhlbrigge, A. L.; Hollis, B. W.; Strunk, R. C.; Zeiger, R. S.; Weiss, S. T.; Litonjua, A. A.	2010	Jul	J Allergy Clin Immunol	126	1	52-8.e5	10.1016/j.jaci.2010.03.043	Did not meet inclusion criteria during title and abstract
Intervention to Improve Follow-Up for Abnormal Papanicolaou Tests: A Randomized Clinical Trial	Breitkopf, C. R.; Dawson, L.; Grady, J. J.; Breitkopf, D. M.; Nelson-Becker, C.; Snyder, R. R.	2014	Apr	Health Psychology	33	4	307-316	10.1037/a0032722	Did not meet inclusion criteria during title and abstract
Environmental barriers and facilitators of health care access and utilization for elderly stroke survivors	Brenner, A.; Skolarus, L. E.; Clarke, P. J.; Burke, J. F.	2018		Journal of Clinical and Translational Science			70	10.1017/cts.2018.254	Did not meet inclusion criteria during title and abstract
Comparing the effect of a decision aid plus patient navigation with usual care on colorectal cancer screening completion in vulnerable populations: study protocol for a randomized controlled trial	Brenner, A. T.; Getrich, C. M.; Pignone, M.; Rhyne, R. L.; Hoffman, R. M.; McWilliams, A.; de Hernandez, B. U.; Weaver, M. A.; Tapp, H.; Harbi, K.; Reuland, D.	2014	Jul	Trials	15		8	10.1186/1745-6215-15-275	Did not meet inclusion criteria during title and abstract
Race/Ethnicity and Primary Language: Health Beliefs about Colorectal Cancer Screening in a Diverse, Low-Income Population	Brenner, A. T.; Ko, L. K.; Janz, N.; Gupta, S.; Inadomi, J.	2015	Aug	Journal of Health Care for the Poor and Underserved	26	3	824-838	10.1353/hpu.2015.0075	Did not meet inclusion criteria during title and abstract
Factors Associated With Visual Acuity and Central Subfield Thickness Changes When Treating Diabetic Macular Edema With Anti-Vascular Endothelial Growth Factor Therapy An Exploratory Analysis of the Protocol T Randomized Clinical Trial	Bressler, S. B.; Odia, I.; Maguire, M. G.; Dhoot, D. S.; Glassman, A. R.; Jampol, L. M.; Marcus, D. M.; Solomon, S. D.; Sun, J. K.; Bressler, S. B.; Hopkins, J.; Maguire, M.; Dhoot, D. S.; Glassman, A. R.; Jampol, L.; Marcus, D. M.; Solomon, S. D.; Sun, J. K.; Eye, C.; Antoszyk, A. N.; Browning, D.; Price, A. K.; Fredenberg, S. L.; Herby, J. T.; Fwalker, M.; Fleming, C. J.; McClain, A. A.; Karow,…	2019	Apr	Jama Ophthalmology	137	4	382-389	10.1001/jamaophthalmol.2018.6786	Did not meet inclusion criteria during title and abstract
Development of heart failure in Medicaid patients with type 2 diabetes treated with pioglitazone, rosiglitazone, or metformin	Breunig, I. M.; Shaya, F. T.; McPherson, M. L.; Snitker, S.	2014	Sep	J Manag Care Spec Pharm	20	9	895-903	10.18553/jmcp.2014.20.9.895	Did not meet inclusion criteria during title and abstract
Disparities in Cardiac Rehabilitation Among Individuals from Racial and Ethnic Groups and Rural CommunitiesA Systematic Review	Castellanos, L. R.; Viramontes, O.; Bains, N. K.; Zepeda, I. A.	2019	Feb	Journal of Racial and Ethnic Health Disparities	6	1	2025-01-11	10.1007/s40615-018-0478-x	Did not meet inclusion criteria during title and abstract
Trial of a behavioral intervention to increase dilated fundus examinations in African-Americans aged over 65 years with diabetes	Casten, R. J.; Brawer, R.; Haller, J. A.; Hark, L. A.; Henderer, J.; Leiby, B.; Murchison, A. P.; Plumb, J.; Rovner, B. W.; Weiss, D. M.	2011		Expert Review of Ophthalmology	6	6	593-601	10.1586/eop.11.69	Did not meet inclusion criteria during title and abstract
A survey of Internet utilization among patients with cancer	Castleton, K.; Fong, T.; Wang-Gillam, A.; Waqar, M. A.; Jeffe, D. B.; Kehlenbrink, L.; Gao, F.; Govindan, R.	2011	Aug	Support Care Cancer	19	8	1183-90	10.1007/s00520-010-0935-5	Did not meet inclusion criteria during title and abstract
Response to a Mobile Health Decision-Support System for Screening and Management of Tobacco Use	Cato, K.; Hyun, S.; Bakken, S.	2014	Mar	Oncology Nursing Forum	41	2	145-152	10.1188/14.Onf.145-152	Did not meet inclusion criteria during title and abstract
The Women's Health Initiative: A Landmark Resource for Skeletal Research Since 1992	Cauley, J. A.; Crandall, C.	2020	May	Journal of Bone and Mineral Research	35	5	845-860	10.1002/jbmr.4026	Did not meet inclusion criteria during title and abstract
Performance of a brief survey to assess health literacy in patients receiving hemodialysis	Cavanaugh, K. L.; Osborn, C. Y.; Tentori, F.; Rothman, R. L.; Ikizler, T. A.; Wallston, K. A.	2015		Clinical Kidney Journal	8	4	462-468	10.1093/ckj/sfv037	Did not meet inclusion criteria during title and abstract
The Effects of Tai Chi on Peripheral Somatosensation, Balance, and Fitness in Hispanic Older Adults with Type 2 Diabetes: A Pilot and Feasibility Study	Cavegn, E. I.; Riskowski, J. L.	2015		Evidence-Based Complementary and Alternative Medicine	2015		9	10.1155/2015/767213	Did not meet inclusion criteria during title and abstract
Home-Based Family Intervention for Low-Income Children With Asthma: A Randomized Controlled Pilot Study	Celan, M. P.; Holsey, C. N.; Kobrynski, L. J.	2012	Apr	Journal of Family Psychology	26	2	171-178	10.1037/a0027218	Did not meet inclusion criteria during title and abstract
Genetic predictors of cervical dysplasia in African American HIV-infected women: ACTG DACS 268	Cespedes, M. S.; Kerns, S. L.; Holzman, R. S.; McLaren, P. J.; Ostrer, H.; Aberg, J. A.	2013	Nov-Dec	HIV Clin Trials	14	6	292-302	10.1310/hct1406-292	Did not meet inclusion criteria during title and abstract
A phase ii trial of cetuximab, gemcitabine, 5-fluorouracil, and radiation therapy in locally advanced nonmetastatic pancreatic adenocarcinoma	Cetin, V.; Piperdi, B.; Bathini, V.; Walsh, W. V.; Yunus, S.; Tseng, J. F.; Whalen, G. F.; Wassef, W. Y.; Kadish, S. P.; Fitzgerald, T. J.; Mikule, C.; Wang, Y.; Grossman, S. R.	2013		Gastrointestinal Cancer Research	6	4 SUPPL.1	2025-02-09		Did not meet inclusion criteria during title and abstract
Treatment of Prosthetic Valve Thrombosis: Rationale for a Prospective Randomized Clinical Trial	Cevik, C.; Izgi, C.; Dechyapirom, W.; Nugent, K.	2010	Mar	Journal of Heart Valve Disease	19	2	161-170		Did not meet inclusion criteria during title and abstract
A feasibility study to develop a diabetes prevention program for young adults with prediabetes by using digital platforms and a handheld device	Cha, E.; Kim, K. H.; Umpierrez, G.; Dawkins, C. R.; Bello, M. K.; Lerner, H. M.; Narayan, K. M.; Dunbar, S. B.	2014	Sep-Oct	Diabetes Educ	40	5	626-37	10.1177/0145721714539736	Did not meet inclusion criteria during title and abstract
Dietary Behaviors and Glucose Metabolism in Young Adults at Risk for Type 2 Diabetes	Cha, E.; Paul, S.; Braxter, B. J.; Umpierrez, G.; Faulkner, M. S.	2018	Apr	Diabetes Educ	44	2	158-167	10.1177/0145721718756057	Did not meet inclusion criteria during title and abstract
Baseline Characteristics and Generalizability of Participants in an Internet Smoking Cessation Randomized Trial	Cha, S.; Erar, B.; Niaura, R. S.; Graham, A. L.	2016	Oct	Annals of Behavioral Medicine	50	5	751-761	10.1007/s12160-016-9804-x	Did not meet inclusion criteria during title and abstract
Spanish-Language Consumer Health Information Technology Interventions: A Systematic Review	Chaet, A. V.; Morshedi, B.; Wells, K. J.; Barnes, L. E.; Valdez, R.	2016	Aug	Journal of Medical Internet Research	18	8	20	10.2196/jmir.5794	Did not meet inclusion criteria during title and abstract
Genome-wide association study identifies variants associated with histologic features of nonalcoholic Fatty liver disease	Chalasani, N.; Guo, X.; Loomba, R.; Goodarzi, M. O.; Haritunians, T.; Kwon, S.; Cui, J.; Taylor, K. D.; Wilson, L.; Cummings, O. W.; Chen, Y. D.; Rotter, J. I.	2010	Nov	Gastroenterology	139	5	1567-76, 1576.e1-6	10.1053/j.gastro.2010.07.057	Did not meet inclusion criteria during title and abstract
PCSK9 Inhibitor Use in the Real World: Data From the National Patient-Centered Research Network	Chamberlain, A. M.; Gong, Y.; Shaw, K. M.; Bian, J.; Song, W. L.; Linton, M. F.; Fonseca, V.; Price-Haywood, E.; Guhl, E.; King, J. B.; Shah, R. U.; Puro, J.; Shenkman, E.; Pawloski, P. A.; Margolis, K. L.; Hernandez, A. F.; Cooper-DeHoff, R. M.	2019	2025-05-07	J Am Heart Assoc	8	9	e011246	10.1161/jaha.118.011246	Did not meet inclusion criteria during title and abstract
Exercise during Hematopoietic Stem Cell Transplant Hospitalization in Children	Chamorro-Vina, C.; Ruiz, J. R.; Santana-Sosa, E.; Vicent, M. G.; Madero, L.; Perez, M.; Fleck, S. J.; Perez, A.; Ramirez, M.; Lucia, A.	2010	Jun	Medicine and Science in Sports and Exercise	42	6	1045-1053	10.1249/MSS.0b013e3181c4dac1	Did not meet inclusion criteria during title and abstract
Adherence Monitoring and E-Health: How Clinicians and Researchers Can Use Technology to Promote Inhaler Adherence for Asthma	Chan, A. H. Y.; Reddel, H. K.; Apter, A.; Eakin, M.; Riekert, K.; Foster, J. M.	2013	Sep-Oct	Journal of Allergy and Clinical Immunology-in Practice	1	5	446-454	10.1016/j.jaip.2013.06.015	Did not meet inclusion criteria during title and abstract
Disparities in Outpatient and Home Health Service Utilization Following Stroke: Results of a 9-Year Cohort Study in Northern California	Chan, L.; Wang, H.; Terdiman, J.; Hoffman, J.; Ciol, M. A.; Lattimore, B. F.; Sidney, S.; Quesenberry, C.; Lu, Q.; Sandel, M. E.	2009	Nov	Pm&R	1	11	997-1003	10.1016/j.pmrj.2009.09.019	Did not meet inclusion criteria during title and abstract
Impact of vitamin D supplementation on inflammatory markers in African Americans: results of a four-arm, randomized, placebo-controlled trial	Chandler, P. D.; Scott, J. B.; Drake, B. F.; Ng, K.; Manson, J. E.; Rifai, N.; Chan, A. T.; Bennett, G. G.; Hollis, B. W.; Giovannucci, E. L.; Emmons, K. M.; Fuchs, C. S.	2014	Feb	Cancer Prev Res (Phila)	7	2	218-25	10.1158/1940-6207.Capr-13-0338-t	Did not meet inclusion criteria during title and abstract
Disparities in health care determine prognosis in newly diagnosed glioblastoma	Chandra, A.; Rick, J. W.; Ore, C. D.; Lau, D.; Nguyen, A. T.; Carrera, D.; Bonte, A.; Molinaro, A. M.; Theodosopoulos, P. V.; McDermott, M. W.; Berger, M. S.; Aghi, M. K.	2018	Jun	Neurosurgical Focus	44	6	9	10.3171/2018.3.Focus1852	Did not meet inclusion criteria during title and abstract
Health-Related Quality of Life in HeartÂ Failure With Preserved EjectionÂ Fraction: The PARAGON-HF Trial	Chandra, A.; Vaduganathan, M.; Lewis, E. F.; Claggett, B. L.; Rizkala, A. R.; Wang, W.; Lefkowitz, M. P.; Shi, V. C.; Anand, I. S.; Ge, J.; Lam, C. S. P.; Maggioni, A. P.; Martinez, F.; Packer, M.; Pfeffer, M. A.; Pieske, B.; Redfield, M. M.; Rouleau, J. L.; Van Veldhuisen, D. J.; Zannad, F.; Zile, M. R.; McMurray, J. J. V.; Solomon, S. D.	2019	Oct	JACC Heart Fail	7	10	862-874	10.1016/j.jchf.2019.05.015	Did not meet inclusion criteria during title and abstract
Community Health Workers, Access to Care, and Service Utilization Among Florida Latinos: A Randomized Controlled Trial	Chang, A.; Patberg, E.; Cueto, V.; Li, H.; Singh, B.; Kenya, S.; Alonzo, Y.; Carrasquillo, O.	2018	Sep	Am J Public Health	108	9	1249-1251	10.2105/ajph.2018.304542	Did not meet inclusion criteria during title and abstract
Reduced plasma albumin predicts type 2 diabetes and is associated with greater adipose tissue macrophage content and activation	Chang, D. C.; Xu, X.; Ferrante, A. W.; Krakoff, J.	2019		Diabetology and Metabolic Syndrome	11	1		10.1186/s13098-019-0409-y	Did not meet inclusion criteria during title and abstract
A community based prevention of weight gain intervention (Mothers In Motion) among young low-income overweight and obese mothers: design and rationale	Chang, M. W.; Nitzke, S.; Brown, R.; Resnicow, K.	2014	2025-03-25	BMC Public Health	14		280	10.1186/1471-2458-14-280	Did not meet inclusion criteria during title and abstract
Feasibility of an after-school group-based exercise and lifestyle programme to improve cardiorespiratory fitness and health in less-active Pacific and Maori adolescents	Chansavang, Y.; Elley, C. R.; McCaffrey, B.; Davidson, C.; Dewes, O.; Dalleck, L.	2015	Mar	Journal of Primary Health Care	7	1	57-64	10.1071/hc15057	Did not meet inclusion criteria during title and abstract
General Life and Diabetes-Related Stressors in Early Adolescents With Type 1 Diabetes	Chao, A. M.; Minges, K. E.; Park, C.; Dumser, S.; Murphy, K. M.; Grey, M.; Whittemore, R.	2016	Mar-Apr	Journal of Pediatric Health Care	30	2	133-142	10.1016/j.pedhc.2015.06.005	Did not meet inclusion criteria during title and abstract
A Randomized Clinical Trial of Group Acupuncture for Painful Diabetic Neuropathy Among Diverse Safety Net Patients	Chao, M. T.; Schillinger, D.; Nguyen, U.; Santana, T.; Liu, R.; Gregorich, S.; Hecht, F. M.	2019	2025-11-01	Pain Med	20	11	2292-2302	10.1093/pm/pnz117	Did not meet inclusion criteria during title and abstract
Contemplative self healing in women breast cancer survivors: a pilot study in underserved minority women shows improvement in quality of life and reduced stress	Charlson, M. E.; Loizzo, J.; Moadel, A.; Neale, M.; Newman, C.; Olivo, E.; Wolf, E.; Peterson, J. C.	2014	2025-09-23	BMC Complement Altern Med	14		349	10.1186/1472-6882-14-349	Did not meet inclusion criteria during title and abstract
Diversity in Dermatology Clinical Trials A Systematic Review	Charrow, A.; Di Xia, F.; Joyce, C.; Mostaghimi, A.	2017	Feb	Jama Dermatology	153	2	193-198	10.1001/jamadermatol.2016.4129	Did not meet inclusion criteria during title and abstract
Estudio Parto: postpartum diabetes prevention program for hispanic women with abnormal glucose tolerance in pregnancy: a randomised controlled trial - study protocol	Chasan-Taber, L.; Marcus, B. H.; Rosal, M. C.; Tucker, K. L.; Hartman, S. J.; Pekow, P.; Braun, B.; Simas, T. A. M.; Solomon, C. G.; Manson, J. E.; Markenson, G.	2014	Mar	Bmc Pregnancy and Childbirth	14		8	10.1186/1471-2393-14-100	Did not meet inclusion criteria during title and abstract
Proyecto Mama: a lifestyle intervention in overweight and obese Hispanic women: a randomised controlled trial - study protocol	Chasan-Taber, L.; Marcus, B. H.; Rosal, M. C.; Tucker, K. L.; Hartman, S. J.; Pekow, P.; Stanek, E.; Braun, B.; Solomon, C. G.; Manson, J. E.; Goff, S. L.; Markenson, G.	2015	Jul	Bmc Pregnancy and Childbirth	15		10	10.1186/s12884-015-0575-3	Did not meet inclusion criteria during title and abstract
Cardiac resynchronization therapy: past, present, and future	Chatterjee, N. A.; Singh, J. P.	2015	Apr	Heart Fail Clin	11	2	287-303	10.1016/j.hfc.2014.12.007	Did not meet inclusion criteria during title and abstract
Effects of potassium supplements on glucose metabolism in African Americans with prediabetes: a pilot trial	Chatterjee, R.; Slentz, C.; Davenport, C. A.; Johnson, J.; Lin, P. H.; Muehlbauer, M.; D'Alessio, D.; Svetkey, L. P.; Edelman, D.	2017	Dec	Am J Clin Nutr	106	6	1431-1438	10.3945/ajcn.117.161570	Did not meet inclusion criteria during title and abstract
Disparities in Gynecological Malignancies	Chatterjee, S.; Gupta, D.; Caputo, T. A.; Holcomb, K.	2016	Feb	Frontiers in Oncology	6		7	10.3389/fonc.2016.00036	Did not meet inclusion criteria during title and abstract
Real world patterns of care in HER2-overexpressing breast cancer: Results of a survey of TEACH clinical trial investigators in 2011	Chavarri-Guerra, Y.; St Louis, J.; Bukowski, A.; Soto-Perez-de-Celis, E.; Liedke, P. E. R.; Symecko, H.; Moy, B.; Higgins, M.; Finkelstein, D. M.; Goss, P. E.	2017	Feb	Breast	31		197-201	10.1016/j.breast.2016.11.014	Did not meet inclusion criteria during title and abstract
Association of Diet Quality and Physical Activity on Obesity-Related Cancer Risk and Mortality in Black Women: Results from the Women's Health Initiative	Chebet, J. J.; Thomson, C. A.; Kohler, L. N.; Ehiri, J. E.; Luo, J.; Cheng, T. D.; Pan, K.; Chlebowski, R. T.; Nassir, R.; Sealy-Jefferson, S.; Manson, J. E.; Saquib, N.; Bell, M. L.	2020	Mar	Cancer Epidemiol Biomarkers Prev	29	3	591-598	10.1158/1055-9965.Epi-19-1063	Did not meet inclusion criteria during title and abstract
Representation of Women and Minorities in Clinical Trials for New Molecular Entities and Original Therapeutic Biologics Approved by FDA CDER from 2013 to 2015	Chen, A.; Wright, H.; Itana, H.; Elahi, M.; Igun, A.; Soon, G.; Pariser, A. R.; Fadiran, E. O.	2018	Apr	Journal of Womens Health	27	4	418-429	10.1089/jwh.2016.6272	Did not meet inclusion criteria during title and abstract
Symptom clusters in patients with lung cancer: a literature review	Chen, E.; Nguyen, J.; Cramarossa, G.; Khan, L.; Leung, A.; Lutz, S.; Chow, E.	2011	Aug	Expert Review of Pharmacoeconomics & Outcomes Research	11	4	433-439	10.1586/erp.11.56	Did not meet inclusion criteria during title and abstract
Association of sickle cell trait with measures of cognitive function and dementia in African Americans	Chen, N.; Caruso, C.; Alonso, A.; Derebail, V. K.; Kshirsagar, A. V.; Sharrett, A. R.; Key, N. S.; Gottesman, R. F.; Grove, M. L.; Bressler, J.; Boerwinkle, E.; Windham, B. G.; Mosley, T. H.; Hyacinth, H. I.	2019		eNeurologicalSci	16			10.1016/j.ensci.2019.100201	Did not meet inclusion criteria during title and abstract
Multi-SNP analysis of GWAS data identifies pathways associated with nonalcoholic fatty liver disease	Chen, Q. R.; Braun, R.; Hu, Y.; Yan, C.; Brunt, E. M.; Meerzaman, D.; Sanyal, A. J.; Buetow, K.	2013		PLoS One	8	7	e65982	10.1371/journal.pone.0065982	Did not meet inclusion criteria during title and abstract
Impact of age and comorbidity on treatment and outcomes in elderly cancer patients	Chen, R. C.; Royce, T. J.; Extermann, M.; Reeve, B. B.	2012	Oct	Semin Radiat Oncol	22	4	265-71	10.1016/j.semradonc.2012.05.002	Did not meet inclusion criteria during title and abstract
Phase 1 healthy volunteer willingness to participate and enrollment preferences	Chen, Stephanie C.; Sinaii, Ninet; Bedarida, Gabriella; Gregorio, Mark A.; Emanuel, Ezekiel; Grady, Christine	2017		Clinical Trials	14	5	537-546	10.1177/1740774517722131	Did not meet inclusion criteria during title and abstract
Prospective observational study of implantable cardioverter-defibrillators in primary prevention of sudden cardiac death: study design and cohort description	Cheng, A.; Dalal, D.; Butcher, B.; Norgard, S.; Zhang, Y.; Dickfeld, T.; Eldadah, Z. A.; Ellenbogen, K. A.; Guallar, E.; Tomaselli, G. F.	2013	2025-02-22	J Am Heart Assoc	2	1	e000083	10.1161/jaha.112.000083	Did not meet inclusion criteria during title and abstract
Efficacy of a Chronic Care-Based Intervention on Secondary Stroke Prevention Among Vulnerable Stroke Survivors: A Randomized Controlled Trial	Cheng, E. M.; Cunningham, W. E.; Towfighi, A.; Sanossian, N.; Bryg, R. J.; Anderson, T. L.; Barry, F.; Douglas, S. M.; Hudson, L.; Ayala-Rivera, M.; Guterman, J. J.; Gross-Schulman, S.; Beanes, S.; Jones, A. S.; Liu, H.; Vickrey, B. G.	2018	Jan	Circ Cardiovasc Qual Outcomes	11	1	e003228	10.1161/circoutcomes.116.003228	Did not meet inclusion criteria during title and abstract
Relationship Between Parental Diabetes and Presentation of Metabolic and Glycemic Function in Youth With Type 2 Diabetes: Baseline Findings From the TODAY Trial	Chernausek, S. D.; Arslanian, S.; Caprio, S.; Copeland, K. C.; El ghormli, L.; Kelsey, M. M.; Koontz, M. B.; Orsi, C. M.; Wilfley, D.	2016	Jan	Diabetes Care	39	1	110-7	10.2337/dc15-1557	Did not meet inclusion criteria during title and abstract
Impact of Peer Support on Acute Care Visits and Hospitalizations for Individuals With Diabetes and Depressive Symptoms: A Cluster-Randomized Controlled Trial	Cherrington, A. L.; Khodneva, Y.; Richman, J. S.; Andreae, S. J.; Gamboa, C.; Safford, M. M.	2018	Dec	Diabetes Care	41	12	2463-2470	10.2337/dc18-0550	Did not meet inclusion criteria during title and abstract
Development of a theory-based, peer support intervention to promote weight loss among Latina immigrants	Cherrington, A. L.; Willig, A. L.; Agne, A. A.; Fowler, M. C.; Dutton, G. R.; Scarinci, I. C.	2015		BMC Obesity	2	1		10.1186/s40608-015-0047-3	Did not meet inclusion criteria during title and abstract
Personal preferences for Personalised Trials among patients with chronic diseases: an empirical Bayesian analysis of a conjoint survey	Cheung, Y. K.; Wood, D.; Zhang, K.; Ridenour, T. A.; Derby, L.; St Onge, T.; Duan, N.; Duer-Hefele, J.; Davidson, K. W.; Kronish, I.; Moise, N.	2020	2025-06-07	BMJ Open	10	6	e036056	10.1136/bmjopen-2019-036056	Did not meet inclusion criteria during title and abstract
Effect of Omega-3 Fatty Acids, Lutein/Zeaxanthin, or Other Nutrient Supplementation on Cognitive Function: The AREDS2 Randomized Clinical Trial	Chew, E. Y.; Clemons, T. E.; AgrÃ³n, E.; Launer, L. J.; Grodstein, F.; Bernstein, P. S.	2015	2025-08-25	Jama	314	8	791-801	10.1001/jama.2015.9677	Did not meet inclusion criteria during title and abstract
Significant differences in struvite and cystine stone frequencyseen among Chinese nephrolithiasis patients living in North America compared to those living in China	Chi, T.; Usawachintachit, M.; Filippou, P.; Bayne, D.; Hu, W.; Chang, H.; Xia, L.; Chen, Q.; Xue, W.; He, H.; Long, Q.; Arsovska, O.; Taylor, E.; Paterson, R.; Sur, R. L.; Chew, B.; Stoller, M. L.; Li, J.	2016		Translational Andrology and Urology	5	3	375-380	10.21037/tau.2016.04.07	Did not meet inclusion criteria during title and abstract
Screening strategies for the detection of anal high-grade squamous intraepithelial lesions in women living with HIV	Chiao, E. Y.; Lensing, S. Y.; Wiley, D. J.; Deshmukh, A. A.; Lee, J.; Darragh, T. M.; Einstein, M. H.; Jay, N.; Berry-Lawhorn, J. M.; Palefsky, J. M.; Wilkin, T.; Barroso, L. F.; Cranston, R. D.; Levine, R.; Guiot, H. M.; French, A. L.; Citron, D.; Rezaei, M. K.; Goldstone, S. E.; Stier, E. A.	2020	2025-12-01	Aids	34	15	2249-2258	10.1097/qad.0000000000002694	Did not meet inclusion criteria during title and abstract
Factors associated with the likelihood of fall-related injury among people with lower limb loss	Chihuri, S.; Wong, C. K.	2018		Injury Epidemiology	5	1		10.1186/s40621-018-0171-x	Did not meet inclusion criteria during title and abstract
Ambivalence: A Key to Clinical Trial Participation?	Chilton, J. A.; Rasmus, M. L.; Lytton, J.; Kaplan, C. D.; Jones, L. A.; Hurd, T. C.	2018	Aug	Frontiers in Oncology	8		9	10.3389/fonc.2018.00300	Did not meet inclusion criteria during title and abstract
Gender as a moderator in the relationship between anxiety and carotid intima-media thickness: The PREVENCION study	Chirinos, D. A.; Salinas-Najarro, B.; Paz-Manrique, R.; Khan, Z.; Raja, W.; IbaÃ±ez, F.; Corrales-Medina, F.; Zea-Diaz, H.; Chirinos, J. A.; Medina-Lezama, J.	2013		Artery Research	7	1	60-66	10.1016/j.artres.2012.11.001	Did not meet inclusion criteria during title and abstract
Body Mass Index and Hypertension Hemodynamic Subtypes in the Adult US Population	Chirinos, J. A.; Franklin, S. S.; Townsend, R. R.; Raij, L.	2009	Mar	Archives of Internal Medicine	169	6	580-586	10.1001/archinternmed.2008.611	Did not meet inclusion criteria during title and abstract
Telemedicine in Neurological Disorders: Opportunities and Challenges	Chirra, M.; Marsili, L.; Wattley, L.; Sokol, L. L.; Keeling, E.; Maule, S.; Sobrero, G.; Artusi, C. A.; Romagnolo, A.; Zibetti, M.; Lopiano, L.; Espay, A. J.; Obeidat, A. Z.; Merola, A.	2019	Jul	Telemedicine and E-Health	25	7	541-550	10.1089/tmj.2018.0101	Did not meet inclusion criteria during title and abstract
Prospective Predictors of Multiple Sexual Partners Among African American Men Who Have Sex with Men	Chittamuru, D.; Icard, L. D.; Jemmott, J. B.; O'Leary, A.	2018	Oct	Archives of Sexual Behavior	47	7	2081-2090	10.1007/s10508-018-1207-6	Did not meet inclusion criteria during title and abstract
Weight Loss Randomized Intervention Trials in Female Cancer Survivors	Chlebowski, R. T.; Reeves, M. M.	2016	2025-12-10	J Clin Oncol	34	35	4238-4248	10.1200/jco.2016.69.4026	Did not meet inclusion criteria during title and abstract
Proactive Multifactorial Intervention Strategy Reduces the Risk of Cardiovascular Disease Estimated with Region-Specific Risk Assessment Models in Pacific Asian Patients Participating in the CRUCIAL Trial	Cho, E. J.; Kim, J. H.; Sutradhar, S.; Yunis, C.; Westergaard, M.; Crucial Trial Investigators	2013	Dec	Journal of Korean Medical Science	28	12	1741-1748	10.3346/jkms.2013.28.12.1741	Did not meet inclusion criteria during title and abstract
The ethics of uninsured participants accessing healthcare in biomedical research: A literature review	Cho, H. L.; Danis, M.; Grady, C.	2018	Oct	Clinical Trials	15	5	509-521	10.1177/1740774518792277	Did not meet inclusion criteria during title and abstract
Dementia Care Management in an Underserved Community: The Comparative Effectiveness of Two Different Approaches	Chodosh, J.; Colaiaco, B. A.; Connor, K. I.; Cope, D. W.; Liu, H. S.; Ganz, D. A.; Richman, M. J.; Cherry, D. L.; Blank, J. M.; Carbone, R. D.; Wolf, S. M.; Vickrey, B. G.	2015	Aug	Journal of Aging and Health	27	5	864-893	10.1177/0898264315569454	Did not meet inclusion criteria during title and abstract
Web-Enhanced Tobacco Tactics With Telephone Support Versus 1-800-QUIT-NOW Telephone Line Intervention for Operating Engineers: Randomized Controlled Trial	Choi, S. H.; Waltje, A. H.; Ronis, D. L.; Noonan, D.; Hong, O.; Richardson, C. R.; Meeker, J. D.; Duffy, S. A.	2014	Nov	Journal of Medical Internet Research	16	11	14	10.2196/jmir.3375	Did not meet inclusion criteria during title and abstract
Pharmacist interventions in improving clinical outcomes in patients with type 2 diabetes mellitus among the underrepresented population: A collaborative ambulatory care pharmacy practice (CAPP) approach	Chong, M.	2020		Journal of Research in Pharmacy Practice	9	1	2025-03-09	10.4103/jrpp.JRPP_19_75	Did not meet inclusion criteria during title and abstract
Higher acute insulin response to glucose may determine greater free fatty acid clearance in African-American women	Chow, C. C.; Periwal, V.; Csako, G.; Ricks, M.; Courville, A. B.; Miller, B. V., 3rd; Vega, G. L.; Sumner, A. E.	2011	Aug	J Clin Endocrinol Metab	96	8	2456-63	10.1210/jc.2011-0532	Did not meet inclusion criteria during title and abstract
Short-term effects of extended-release niacin on endothelial function in HIV-infected patients on stable antiretroviral therapy	Chow, D. C.; Stein, J. H.; Seto, T. B.; Mitchell, C.; Sriratanaviriyakul, N.; Grandinetti, A.; Gerschenson, M.; Shiramizu, B.; Souza, S.; Shikuma, C.	2010	Apr	Aids	24	7	1019-1023	10.1097/QAD.0b013e3283383016	Did not meet inclusion criteria during title and abstract
Stroke incidence is highest in women and non-Hispanic blacks living with HIV in the AIDS Clinical Trials Group Longitudinal Linked Randomized Trials cohort	Chow, F. C.; Wilson, M. R.; Wu, K.; Ellis, R. J.; Bosch, R. J.; Linas, B. P.	2018	2025-06-01	Aids	32	9	1125-1135	10.1097/qad.0000000000001799	Did not meet inclusion criteria during title and abstract
Age-related cataract in men in the selenium and vitamin e cancer prevention trial eye endpoints study: a randomized clinical trial	Christen, W. G.; Glynn, R. J.; Gaziano, J. M.; Darke, A. K.; Crowley, J. J.; Goodman, P. J.; Lippman, S. M.; Lad, T. E.; Bearden, J. D.; Goodman, G. E.; Minasian, L. M.; Thompson, I. M., Jr.; Blanke, C. D.; Klein, E. A.	2015	Jan	JAMA Ophthalmol	133	1	17-24	10.1001/jamaophthalmol.2014.3478	Did not meet inclusion criteria during title and abstract
Associations between self-referral and health behavior responses to genetic risk information	Christensen, K. D.; Roberts, J. S.; Zikmund-Fisher, B. J.; Kardia, S. L. R.; McBride, C. M.; Linnenbringer, E.; Green, R. C.; Reveal Study Grp	2015	Jan	Genome Medicine	7		11	10.1186/s13073-014-0124-0	Did not meet inclusion criteria during title and abstract
Promoting colorectal cancer screening discussion: a randomized controlled trial	Christy, S. M.; Perkins, S. M.; Tong, Y.; Krier, C.; Champion, V. L.; Skinner, C. S.; Springston, J. K.; Imperiale, T. F.; Rawl, S. M.	2013	Apr	Am J Prev Med	44	4	325-329	10.1016/j.amepre.2012.11.032	Did not meet inclusion criteria during title and abstract
Understanding Cancer Worry Among Patients in a Community Clinic-Based Colorectal Cancer Screening Intervention Study	Christy, S. M.; Schmidt, A.; Wang, H. L.; Sutton, S. K.; Davis, S. N.; Chavarria, E.; Abdulla, R.; Quinn, G. P.; Vadaparampil, S. T.; Schultz, I.; Roetzheim, R.; Shibata, D.; Meade, C. D.; Gwede, C. K.	2018	Jul/Aug	Nurs Res	67	4	275-285	10.1097/nnr.0000000000000275	Did not meet inclusion criteria during title and abstract
Examining the Durability of Colorectal Cancer Screening Awareness and Health Beliefs Among Medically Underserved Patients: Baseline to 12Â months Post-Intervention	Christy, S. M.; Sutton, S. K.; Gwede, C. K.; Chavarria, E. A.; Davis, S. N.; Abdulla, R.; Schultz, I.; Roetzheim, R.; Shibata, D.; Meade, C. D.	2019	Apr	J Cancer Educ	34	2	297-303	10.1007/s13187-017-1301-9	Did not meet inclusion criteria during title and abstract
Diabetes self-management education for adults with type 2 diabetes mellitus: A systematic review of the effect on glycemic control	Chrvala, C. A.; Sherr, D.; Lipman, R. D.	2016	Jun	Patient Education and Counseling	99	6	926-943	10.1016/j.pec.2015.11.003	Did not meet inclusion criteria during title and abstract
Triple-Combination therapy with olmesartan, amlodipine, and hydrochlorothiazide in black and non-black study participants with hypertension: the TRINITY randomized, double-blind, 12-week, parallel-group study	Chrysant, S. G.; Littlejohn, T., 3rd; Izzo, J. L., Jr.; Kereiakes, D. J.; Oparil, S.; Melino, M.; Lee, J.; Fernandez, V.; Heyrman, R.	2012	2025-08-01	Am J Cardiovasc Drugs	12	4	233-43	10.1007/bf03261832	Did not meet inclusion criteria during title and abstract
Evaluating a Pilot Culturally Sensitive Psychosocial Intervention on Posttraumatic Growth for Chinese American Breast Cancer Survivors	Chu, Q.; Tang, M.; Chen, L. J.; Young, L.; Loh, A.; Wang, C.; Lu, Q.	2020		Behavioral Medicine			10	10.1080/08964289.2020.1845600	Did not meet inclusion criteria during title and abstract
The impact of clinical trial insurance coverage mandates on racial minorities and low income individuals	Chun, N.; Park, M.	2012		Applied Economics	44	15	1977-1984	10.1080/00036846.2011.556595	Did not meet inclusion criteria during title and abstract
Patterns of task and network actions performed by navigators to facilitate cancer care	Clark, J. A.; Parker, V. A.; Battaglia, T. A.; Freund, K. M.	2014	Apr-Jun	Health Care Management Review	39	2	90-101	10.1097/HMR.0b013e31828da41e	Did not meet inclusion criteria during title and abstract
Clinical trial experience with prophylactic human papillomavirus 6/11/16/18 vaccine in young black women	Clark, L. R.; Myers, E. R.; Huh, W.; Joura, E. A.; Paavonen, J.; Perez, G.; James, M. K.; Sings, H. L.; Haupt, R. M.; Saah, A. J.; Garner, E. I.	2013	Mar	J Adolesc Health	52	3	322-9	10.1016/j.jadohealth.2012.07.003	Did not meet inclusion criteria during title and abstract
Does Diabetes Distress Influence Clinical Response to an mHealth Diabetes Self-Management Education and Support Intervention?	Clark, T. L.; Gallo, L.; Euyoque, J. A.; Philis-Tsimikas, A.; Fortmann, A.	2020	Jun	Diabetes Educator	46	3	289-296	10.1177/0145721720913276	Did not meet inclusion criteria during title and abstract
Design and Rationale of the HAPIN Study: A Multicountry Randomized Controlled Trial to Assess the Effect of Liquefied Petroleum Gas Stove and Continuous Fuel Distribution	Clasen, T.; Checkley, W.; Peel, J. L.; Balakrishnan, K.; McCracken, J. P.; Rosa, G.; Thompson, L. M.; Barr, D. B.; Clark, M. L.; Johnson, M. A.; Waller, L. A.; Jaacks, L. M.; Steenland, K.; Miranda, J. J.; Chang, H. H.; Kim, D. Y.; McCollum, E. D.; Davila-Roman, V. G.; Papageorghiou, A.; Rosenthal, J. P.	2020	Apr	Environ Health Perspect	128	4	47008	10.1289/ehp6407	Did not meet inclusion criteria during title and abstract
Taking cardiology clinical trials to the next level: A call to action	Clayton, J. A.; Arnegard, M. E.	2018	Feb	Clin Cardiol	41	2	179-184	10.1002/clc.22907	Did not meet inclusion criteria during title and abstract
Sex Disparities in Cardiovascular Outcome Trials of Populations With Diabetes: A Systematic Review and Meta-analysis	Clemens, K. K.; Woodward, M.; Neal, B.; Zinman, B.	2020	May	Diabetes Care	43	5	1157-1163	10.2337/dc19-2257	Did not meet inclusion criteria during title and abstract
Initial safety analysis of a randomized phase II trial of nelipepimut-S plus GM-CSF and trastuzumab compared to trastuzumab alone to prevent recurrence in breast cancer patients with HER2 low-expressing tumors	Clifton, G. T.; Peace, K. M.; Holmes, J. P.; Vreeland, T. J.; Hale, D. F.; Herbert, G. S.; Litton, J. K.; Murthy, R. K.; Lukas, J.; Peoples, G. E.; Elizabeth, A. M.	2019	Apr	Clinical Immunology	201		48-54	10.1016/j.clim.2019.02.011	Did not meet inclusion criteria during title and abstract
Adolescent and young adult oncology-past, present, and future	Close, A. G.; Dreyzin, A.; Miller, K. D.; Seynnaeve, B. K. N.; Rapkin, L. B.	2019	Nov	Ca-a Cancer Journal for Clinicians	69	6	485-496	10.3322/caac.21585	Did not meet inclusion criteria during title and abstract
Impact of aging on neurocognitive performance in previously antiretroviral-naive HIV-infected individuals on their first suppressive regimen	Coban, H.; Robertson, K.; Smurzynski, M.; Krishnan, S.; Wu, K.; Bosch, R. J.; Collier, A. C.; Ellis, R. J.	2017	2025-07-17	Aids	31	11	1565-1571	10.1097/qad.0000000000001523	Did not meet inclusion criteria during title and abstract
Public Interest in Medical Research Participation: Differences by Volunteer Status and Study Type	Cobb, E. M.; Singer, D. C.; Davis, M. M.	2014	Apr	Cts-Clinical and Translational Science	7	2	145-149	10.1111/cts.12142	Did not meet inclusion criteria during title and abstract
AVM Management Equipoise Survey: physician opinions regarding the management of brain arteriovenous malformations	Cockroft, K. M.; Chang, K. E.; Lehman, E. B.; Harbaugh, R. E.	2014	Dec	J Neurointerv Surg	6	10	748-53	10.1136/neurintsurg-2013-011030	Did not meet inclusion criteria during title and abstract
Data Integration Innovations to Enhance Analytic Utility of Clinical Trial Content to Inform Health Disparities Research	Cohen, S. B.; Unangst, J.	2018	Sep	Frontiers in Oncology	8		13	10.3389/fonc.2018.00365	Did not meet inclusion criteria during title and abstract
Stroke symptoms and risk for incident coronary heart disease in the REasons for Geographic And Racial Differences in Stroke (REGARDS) study	Colantonio, L. D.; Gamboa, C. M.; Kleindorfer, D.; Carson, A. P.; Howard, V. J.; Muntner, P.; Cushman, M.; Howard, G.; Safford, M. M.	2016	Oct	International Journal of Cardiology	220		122-128	10.1016/j.ijcard.2016.06.030	Did not meet inclusion criteria during title and abstract
Characteristics and Cardiovascular Disease Event Rates among African Americans and Whites Who Meet the Further Cardiovascular Outcomes Research with PCSK9 Inhibition in Subjects with Elevated Risk (FOURIER) Trial Inclusion Criteria	Colantonio, L. D.; Monda, K. L.; Rosenson, R. S.; Brown, T. M.; Mues, K. E.; Howard, G.; Safford, M. M.; Yedigarova, L.; Farkouh, M. E.; Muntner, P.	2019	Apr	Cardiovasc Drugs Ther	33	2	189-199	10.1007/s10557-019-06864-2	Did not meet inclusion criteria during title and abstract
Racial and Ethnic Disparities in Pain: Causes and Consequences of Unequal Care	Anderson, K. O.; Green, C. R.; Payne, R.	2009	Dec	Journal of Pain	10	12	1187-1204	10.1016/j.jpain.2009.10.002	Did not meet inclusion criteria during title and abstract
Community coalition-driven interventions to reduce health disparities among racial and ethnic minority populations	Anderson, L. M.; Adeney, K. L.; Shinn, C.; Safranek, S.; Buckner-Brown, J.; Krause, L. K.	2015		Cochrane Database of Systematic Reviews		6	190	10.1002/14651858.CD009905.pub2	Did not meet inclusion criteria during title and abstract
Incidence of persistent renal dysfunction in human immunodeficiency virus-infected children: associations with the use of antiretrovirals, and other nephrotoxic medications and risk factors	Andiman, W. A.; Chernoff, M. C.; Mitchell, C.; Purswani, M.; Oleske, J.; Williams, P. L.; Spiegel, H.; Gona, P.; Seage, G. R., 3rd	2009	Jul	Pediatr Infect Dis J	28	7	619-25	10.1097/INF.0b013e31819ca49a	Did not meet inclusion criteria during title and abstract
Age- and sex-specific in-hospital mortality after myocardial infarction in routine clinical practice	Ani, C.; Pan, D.; Martins, D.; Ovbiagele, B.	2010		Cardiology Research and Practice	1	1		10.4061/2010/752765	Did not meet inclusion criteria during title and abstract
Effect of Vitamin D Supplementation on Breast Cancer Biomarkers: CALGB 70806 (Alliance) Study Design and Baseline Data	Apoe, O.; Jung, S. H.; Liu, H. S.; Seisler, D. K.; Charlamb, J.; Zekan, P.; Wang, L. L. X.; Unzeitig, G. W.; Garber, J.; Marshall, J.; Wood, M.	2016	Jul	American Journal of Hematology-Oncology	12	7	2025-04-09		Did not meet inclusion criteria during title and abstract
Summary of the 8th Annual Bladder Cancer Think Tank: Collaborating to move research forward	Apolo, A. B.; Hoffman, V.; Kaag, M. G.; Latini, D. M.; Lee, C. T.; Rosenberg, J. E.; Knowles, M.; Theodorescu, D.; Czerniak, B. A.; Efstathiou, J. A.; Albert, M. L.; Sridhar, S. S.; Margulis, V.; Matin, S. F.; Galsky, M. D.; Hansel, D.; Kamat, A. M.; Flaig, T. W.; Smith, A. B.; Messing, E.; Zipursky Quale, D.; Lotan, Y.	2015	Feb	Urol Oncol	33	2	53-64	10.1016/j.urolonc.2014.06.013	Did not meet inclusion criteria during title and abstract
Using IT to improve access, communication, and asthma in African American and Hispanic/Latino Adults: Rationale, design, and methods of a randomized controlled trial	Apter, A. J.; Bryant-Stephens, T.; Morales, K. H.; Wan, F.; Hardy, S.; Reed-Wells, S.; Dominguez, M.; Gonzalez, R.; Mak, N.; Nardi, A.; Park, H.; Howell, J. T.; Localio, R.	2015	Sep	Contemporary Clinical Trials	44		119-128	10.1016/j.cct.2015.08.001	Did not meet inclusion criteria during title and abstract
A patient advocate to facilitate access and improve communication, care, and outcomes in adults with moderate or severe asthma: Rationale, design, and methods of a randomized controlled trial	Apter, A. J.; Morales, K. H.; Han, X.; Perez, L.; Huang, J.; Ndicu, G.; Localio, A.; Nardi, A.; Klusaritz, H.; Rogers, M.; Phillips, A.; Cidav, Z.; Schwartz, J. S.	2017	May	Contemp Clin Trials	56		34-45	10.1016/j.cct.2017.03.004	Did not meet inclusion criteria during title and abstract
Patient Advocates for Low-Income Adults with Moderate to Severe Asthma: A Randomized Clinical Trial	Apter, A. J.; Perez, L.; Han, X. Y.; Ndicu, G.; Localio, A.; Park, H.; Mullen, A. N.; Klusaritz, H.; Rogers, M.; Cidav, Z.; Bryant-Stephens, T.; Bender, B. G.; Reisine, S. T.; Morales, K. H.	2020	Nov-Dec	Journal of Allergy and Clinical Immunology-in Practice	8	10	3466-+	10.1016/j.jaip.2020.06.058	Did not meet inclusion criteria during title and abstract
Feasibility, acceptability and preliminary effectiveness of patient advocates for improving asthma outcomes in adults	Apter, A. J.; Wan, F.; Reisine, S.; Bogen, D. K.; Rand, C.; Bender, B.; Bennett, I. M.; Gonzalez, R.; Priolo, C.; Sonnad, S. S.; Bryant-Stephens, T.; Ferguson, M.; Boyd, R. C.; Ten Have, T.; Roy, J.	2013	Oct	Journal of Asthma	50	8	850-860	10.3109/02770903.2013.812655	Did not meet inclusion criteria during title and abstract
Problem solving to improve adherence and asthma outcomes in urban adults with moderate or severe asthma: A randomized controlled trial	Apter, A. J.; Wang, X. M.; Bogen, D. K.; Rand, C. S.; McElligott, S.; Polsky, D.; Gonzalez, R.; Priolo, C.; Adam, B.; Geer, S.; Ten Have, T.	2011	Sep	Journal of Allergy and Clinical Immunology	128	3	516-U122	10.1016/j.jaci.2011.05.010	Did not meet inclusion criteria during title and abstract
Engaging the ASEAN Diaspora: Type 2 Diabetes Prevalence, Pathophysiology, and Unique Risk Factors among Filipino Migrants in the United States	Araneta, M. R.	2019	Nov	Journal of the Asean Federation of Endocrine Societies	34	2	126-133	10.15605/jafes.034.02.02	Did not meet inclusion criteria during title and abstract
High-Flow Nasal Cannula Utilization in Pediatric Critical Care	Coletti, K. D.; Bagdure, D. N.; Walker, L. K.; Remy, K. E.; Custer, J. W.	2017	Aug	Respiratory Care	62	8	1023-1029	10.4187/respcare.05153	Did not meet inclusion criteria during title and abstract
Racial and ethnic representation in epigenomic studies of preterm birth: a systematic review	Collier, A. R. Y.; Ledyard, R.; Montoya-Williams, D.; Qiu, M.; Dereix, A. E.; Farrokhi, M. R.; Hacker, M. R.; Burris, H. H.	2020		Epigenomics			12	10.2217/epi-2020-0007	Did not meet inclusion criteria during title and abstract
Feasibility of serial 6-min walk tests in patients with acute heart failure	Collins, S. P.; Thorn, M.; Nowak, R. M.; Levy, P. D.; Fermann, G. J.; Hiestand, B. C.; Cowart, T. D.; Venuti, R. P.; Hiatt, W. R.; Foo, S. Y.; Pang, P. S.	2017		Journal of Clinical Medicine	6	9		10.3390/jcm6090084	Did not meet inclusion criteria during title and abstract
Efficacy of enhanced emergency department discharge for chronic hypertension management â€“ Results of a randomized controlled trial	Gleason Comstock, J.; Janisse, J.; Streater, A.; Brody, A.; Goodman, A.; Zhang, L.; Mango, L.; Dawood, R.; Costello, W.; Patton, S.; Paranjpe, A.; Welsh, C.; Welch, R.; Levy, P.	2020		Contemporary Clinical Trials Communications	19			10.1016/j.conctc.2020.100613	Did not meet inclusion criteria during title and abstract
Culture-centered approaches: The relevance of assessing emotional health for Latinos with type 2 diabetes	Concha, J. B.; Mezuk, B.; Duran, B.	2015		BMJ Open Diabetes Research and Care	3	1		10.1136/bmjdrc-2014-000064	Did not meet inclusion criteria during title and abstract
Provision of clinical pharmacy services in two safety net provider settings	Connor, S. E.; Snyder, M. E.; Snyder, Z. J.; Steinmetz Pater, K.	2009		Pharmacy Practice	7	2	94-99	10.4321/S1886-36552009000200005	Did not meet inclusion criteria during title and abstract
Characteristics of adolescents and youth with recent-onset type 2 diabetes: the TODAY cohort at baseline	Copeland, K. C.; Zeitler, P.; Geffner, M.; Guandalini, C.; Higgins, J.; Hirst, K.; Kaufman, F. R.; Linder, B.; Marcovina, S.; McGuigan, P.; Pyle, L.; Tamborlane, W.; Willi, S.	2011	Jan	J Clin Endocrinol Metab	96	1	159-67	10.1210/jc.2010-1642	Did not meet inclusion criteria during title and abstract
An intervention for VA patients with congestive heart failure	Copeland, L. A.; Berg, G. D.; Johnson, D. M.; Bauer, R. L.	2010	Mar	Am J Manag Care	16	3	158-65		Did not meet inclusion criteria during title and abstract
Sociodemographic and metabolic risk characteristics associated with metabolic weight categories in the Women's Health Initiative	Cordola Hsu, A. R.; Ames, S. L.; Xie, B.; Peterson, D. V.; Garcia, L.; Going, S. B.; Wong, N. D.; Anton-Culver, H.	2020		Cardiovascular Endocrinology and Metabolism	9	2	42-48	10.1097/XCE.0000000000000194	Did not meet inclusion criteria during title and abstract
Patient-Refined Messaging for a Mailed Colorectal Cancer Screening Program: Findings from the PROMPT Study	Coronado, G. D.; Thompson, J. H.; Petrik, A. F.; Nyongesa, D. B.; Leo, M. C.; Castillo, M.; Younger, B.; Escaron, A.; Chen, A.	2019	May-Jun	Journal of the American Board of Family Medicine	32	3	318-328	10.3122/jabfm.2019.03.180275	Did not meet inclusion criteria during title and abstract
Combined treatment for at-risk drinking and smoking cessation among Puerto Ricans: A randomized clinical trial	Correa-Fernandez, V.; Diaz-Toro, E. C.; Reitzel, L. R.; Guo, L.; Chen, M. X.; Li, Y. S.; Calo, W. A.; Shih, Y. C. T.; Wetter, D. W.	2017	Feb	Addictive Behaviors	65		185-192	10.1016/j.addbeh.2016.10.009	Did not meet inclusion criteria during title and abstract
Association of the dash dietary pattern with insulin resistance and diabetes in US hispanic/latino adults: Results from the hispanic community health study/study of latinos (HCHS/SOL)	Corsino, L.; Sotres-Alvarez, D.; Butera, N. M.; Siega-Riz, A. M.; Palacios, C.; PÃ©rez, C. M.; Albrecht, S. S.; Giacinto, R. A. E.; Perera, M. J.; Van Horn, L.; AvilÃ©s-Santa, M. L.	2017		BMJ Open Diabetes Research and Care	5	1		10.1136/bmjdrc-2017-000402	Did not meet inclusion criteria during title and abstract
Effects of Educational Interventions on Human Papillomavirus Vaccine Acceptability A Randomized Controlled Trial	Cory, L.; Cha, B.; Ellenberg, S.; Bogner, H. R.; Hwang, W. T.; Smith, J. S.; Haggerty, A.; Morgan, M.; Burger, R.; Chu, C.; Ko, E. M.	2019	Aug	Obstetrics and Gynecology	134	2	376-384	10.1097/aog.0000000000003379	Did not meet inclusion criteria during title and abstract
Design and methods for a randomized clinical trial comparing three outreach efforts to improve screening mammography adherence	Costanza, M. E.; Luckmann, R.; White, M. J.; Rosal, M. C.; Cranos, C.; Reed, G.; Clark, R.; Sama, S.; Yood, R.	2011	Jun	Bmc Health Services Research	11		11	10.1186/1472-6963-11-145	Did not meet inclusion criteria during title and abstract
Helping men make an informed decision about prostate cancer screening: A pilot study of telephone counseling	Costanza, M. E.; Luckmann, R. S.; Rosal, M.; White, M. J.; LaPelle, N.; Partin, M.; Cranos, C.; Leung, K. G.; Foley, C.	2011	Feb	Patient Education and Counseling	82	2	193-200	10.1016/j.pec.2010.05.011	Did not meet inclusion criteria during title and abstract
Processes of Change for Colonoscopy: Limited Support for Use Among Navigated Latinos	Cotter, G.; DuHamel, K.; Schofield, E.; Jandorf, L.	2019	Apr	J Racial Ethn Health Disparities	6	2	327-334	10.1007/s40615-018-0528-4	Did not meet inclusion criteria during title and abstract
Study protocol: a mixed-methods study of women's healthcare in the safety net after Affordable Care Act implementation - EVERYWOMAN	Cottrell, E.; Darney, B. G.; Marino, M.; Templeton, A. R.; Jacob, L.; Hoopes, M.; Rodriguez, M.; Hatch, B.	2019	Jun	Health Research Policy and Systems	17		10	10.1186/s12961-019-0445-y	Did not meet inclusion criteria during title and abstract
The Child Asthma Link Line: A Coalition-initiated, Telephone-based, Care Coordination Intervention for Childhood Asthma	Coughey, K.; Klein, G.; West, C.; Diamond, J. J.; Santana, A.; McCarville, E.; Rosenthal, M. P.	2010	Apr	Journal of Asthma	47	3	303-309	10.3109/02770900903580835	Did not meet inclusion criteria during title and abstract
Community-Based Participatory Research to Promote Healthy Diet and Nutrition and Prevent and Control Obesity Among African-Americans: a Literature Review	Coughlin, S. S.; Smith, S. A.	2017	Apr	Journal of Racial and Ethnic Health Disparities	4	2	259-268	10.1007/s40615-016-0225-0	Did not meet inclusion criteria during title and abstract
Two Medicaid health plans' models and motivations for improving colorectal cancer screening rates	Coury, J. K.; Schneider, J. L.; Green, B. B.; Baldwin, L. M.; Petrik, A. F.; Rivelli, J. S.; Schwartz, M. R.; Coronado, G. D.	2020	Feb	Translational Behavioral Medicine	10	1	68-77	10.1093/tbm/iby094	Did not meet inclusion criteria during title and abstract
A phase II clinical trial of weekly paclitaxel and carboplatin in combination with panitumumab in metastatic triple negative breast cancer	Cowherd, S.; Miller, L. D.; Melin, S. A.; Akman, S.; Isom, S.; Cole, J.; Pullikuth, A.; Lawrence, J. A.	2015		Cancer Biol Ther	16	5	678-83	10.1080/15384047.2015.1026481	Did not meet inclusion criteria during title and abstract
Interest in Participating in Smoking Cessation Treatment Among Latino Primary Care Patients	Cox, L. S.; Cupertino, A. P.; Tercyak, K. P.	2011	Dec	Journal of Clinical Psychology in Medical Settings	18	4	392-399	10.1007/s10880-011-9259-y	Did not meet inclusion criteria during title and abstract
Impact of sociodemographic patient characteristics on the efficacy of decision AIDS: a patient-level meta-analysis of 7 randomized trials	Coylewright, M.; Branda, M.; Inselman, J. W.; Shah, N.; Hess, E.; LeBlanc, A.; Montori, V. M.; Ting, H. H.	2014	May	Circ Cardiovasc Qual Outcomes	7	3	360-7	10.1161/hcq.0000000000000006	Did not meet inclusion criteria during title and abstract
Validation of the 4 week recall version of the Uterine Fibroid Symptom and Health-related Quality of Life (UFS-QOL) Questionnaire	Coyne, K. S.; Soliman, A. M.; Margolis, M. K.; Thompson, C. L.; Chwalisz, K.	2017	Feb	Curr Med Res Opin	33	2	193-200	10.1080/03007995.2016.1248382	Did not meet inclusion criteria during title and abstract
Participation of older patients with prostate cancer in Medicare eligible trials	Craig, B. M.; Gilbert, S. M.; Herndon, J. B.; Vogel, B.; Quinn, G. P.	2010	Sep	J Urol	184	3	901-6	10.1016/j.juro.2010.04.076	Did not meet inclusion criteria during title and abstract
Mailed intervention to promote sun protection of children: a randomized controlled trial	Crane, L. A.; Asdigian, N. L.; BarÃ³n, A. E.; Aalborg, J.; Marcus, A. C.; Mokrohisky, S. T.; Byers, T. E.; Dellavalle, R. P.; Morelli, J. G.	2012	Oct	Am J Prev Med	43	4	399-410	10.1016/j.amepre.2012.06.022	Did not meet inclusion criteria during title and abstract
Surgical-pathological findings in type 1 and 2 endometrial cancer: An NRG Oncology/Gynecologic Oncology Group study on GOG-210 protocol	Creasman, W. T.; Ali, S.; Mutch, D. G.; Zaino, R. J.; Powell, M. A.; Mannel, R. S.; Backes, F. J.; DiSilvestro, P. A.; Argenta, P. A.; Pearl, M. L.; Lele, S. B.; Guntupalli, S. R.; Waggoner, S.; Spirtos, N.; Boggess, J. F.; Edwards, R. P.; Filiaci, V. L.; Miller, D. S.	2017	Jun	Gynecologic Oncology	145	3	519-525	10.1016/j.ygyno.2017.03.017	Did not meet inclusion criteria during title and abstract
Are non-nutritive sweetened beverages comparable to water in weight loss trials?	Creighton, S.; Jay, M.	2014		Journal of Clinical Outcomes Management	21	11	490-492		Did not meet inclusion criteria during title and abstract
Lung cancer mutations and use of targeted agents in Hispanics	Cress, W. D.; Chiappori, A.; Santiago, P.; MuÃ±oz-Antonia, T.	2014		Rev Recent Clin Trials	9	4	225-32	10.2174/1574887110666150127103555	Did not meet inclusion criteria during title and abstract
Mammographic density and serum 25-hydroxyvitamin D levels	Crew, K. D.; Campbell, J.; Reynolds, D.; Fulton, L.; Flom, J. D.; Liao, Y.; Tehranifar, P.; Terry, M. B.	2014		Nutrition and Metabolism	11	1		10.1186/1743-7075-11-18	Did not meet inclusion criteria during title and abstract
Pilot Intervention Addressing Social Support and Functioning of Low Socioeconomic Status Older Adults With ESRD: The Seniors Optimizing Community Integration to Advance Better Living with ESRD (SOCIABLE)Study	Crews, D. C.; Delaney, A. M.; Walker Taylor, J. L.; Cudjoe, T. K. M.; Nkimbeng, M.; Roberts, L.; Savage, J.; Evelyn-Gustave, A.; Roth, J.; Han, D.; BoyÃ©r, L. L.; Thorpe, R. J.; Roth, D. L.; Gitlin, L. N.; Szanton, S. L.	2019		Kidney Medicine	1	1	13-20	10.1016/j.xkme.2018.12.001	Did not meet inclusion criteria during title and abstract
The National Emphysema Treatment Trial (NETT): Part I: Lessons learned about emphysema	Criner, G. J.; Cordova, F.; Sternberg, A. L.; Martinez, F. J.	2011	2025-10-01	Am J Respir Crit Care Med	184	7	763-70	10.1164/rccm.201103-0454CI	Did not meet inclusion criteria during title and abstract
Social networks and social support for healthy eating among Latina breast cancer survivors: implications for social and behavioral interventions	Crookes, D. M.; Shelton, R. C.; Tehranifar, P.; Aycinena, C.; Gaffney, A. O.; Koch, P.; Contento, I. R.; Greenlee, H.	2016	Apr	J Cancer Surviv	10	2	291-301	10.1007/s11764-015-0475-6	Did not meet inclusion criteria during title and abstract
Racial-ethnic disparities in stroke care: the American experience: a statement for healthcare professionals from the American Heart Association/American Stroke Association	Cruz-Flores, S.; Rabinstein, A.; Biller, J.; Elkind, M. S.; Griffith, P.; Gorelick, P. B.; Howard, G.; Leira, E. C.; Morgenstern, L. B.; Ovbiagele, B.; Peterson, E.; Rosamond, W.; Trimble, B.; Valderrama, A. L.	2011	Jul	Stroke	42	7	2091-116	10.1161/STR.0b013e3182213e24	Did not meet inclusion criteria during title and abstract
Population-based analysis of factors associated with survival in patients undergoing cytoreductive nephrectomy in the targeted therapy era	Culp, S. H.; Karam, J. A.; Wood, C. G.	2014	Jul	Urol Oncol	32	5	561-8	10.1016/j.urolonc.2013.12.003	Did not meet inclusion criteria during title and abstract
Regimen-Related Distress, Medication Adherence, and Glycemic Control in Rural African American Women With Type 2 Diabetes Mellitus	Cummings, D. M.; Lutes, L.; Littlewood, K.; DiNatale, E.; Hambidge, B.; Schulman, K.; Morisky, D. E.	2014		Annals of Pharmacotherapy	48	8	970-977	10.1177/1060028014536532	Did not meet inclusion criteria during title and abstract
Empowering Promotores de Salud as partners in cancer education and research in rural southwest Kansas	Cupertino, A. P.; Saint-Elin, M.; de Los Rios, J. B.; Engelman, K. K.; Greiner, K. A.; Ellerbeck, E. F.; NÃ¡poles, A. M.	2015	Jan	Oncol Nurs Forum	42	1	15-22	10.1188/15.Onf.15-22	Did not meet inclusion criteria during title and abstract
Racial, ethnic and socioeconomic disparities in the treatment of brain tumors	Curry, W. T., Jr.; Barker, F. G., 2nd	2009	May	J Neurooncol	93	1	25-39	10.1007/s11060-009-9840-5	Did not meet inclusion criteria during title and abstract
Evaluation of a patient self-directed mealtime insulin titration algorithm: a US payer perspective	Curtis, B. H.; Curtis, S.; Murphy, D. R.; Gahn, J. C.; Perk, S.; Smolen, H. J.; Murray, J.; Numapau, N.; Bonner, J. S.; Liu, R.; Johnson, J.; Glass, L. C.	2016	Jun	J Med Econ	19	6	549-56	10.3111/13696998.2016.1141098	Did not meet inclusion criteria during title and abstract
Acute Heart Failure in the African American Patient	Cuyjet, A. B.; Akinboboye, O.	2014	Jul	Journal of Cardiac Failure	20	7	533-540	10.1016/j.cardfail.2014.04.018	Did not meet inclusion criteria during title and abstract
Association of histologic variants in FSGS clinical trial with presenting features and outcomes	D'Agati, V. D.; Alster, J. M.; Jennette, J. C.; Thomas, D. B.; Pullman, J.; Savino, D. A.; Cohen, A. H.; Gipson, D. S.; Gassman, J. J.; Radeva, M. K.; Moxey-Mims, M. M.; Friedman, A. L.; Kaskel, F. J.; Trachtman, H.; Alpers, C. E.; Fogo, A. B.; Greene, T. H.; Nast, C. C.	2013	Mar	Clin J Am Soc Nephrol	8	3	399-406	10.2215/cjn.06100612	Did not meet inclusion criteria during title and abstract
Outcomes of a Culturally Tailored Partially Randomized Patient Preference Controlled Trial to Increase Physical Activity Among Low-Income Immigrant Latinas	D'Alonzo, K. T.; Smith, B. A.; Dicker, L. H.	2018	Jul	Journal of Transcultural Nursing	29	4	335-345	10.1177/1043659617723073	Did not meet inclusion criteria during title and abstract
Outcomes of a Mobile Phone Intervention for Heart Failure in a Minority County Hospital Population	Dang, S.; Karanam, C.; GÃ³mez-MarÃ­n, O.	2017	Jun	Telemed J E Health	23	6	473-484	10.1089/tmj.2016.0211	Did not meet inclusion criteria during title and abstract
Colorectal cancer disparities beyond biology: Screening, treatment, access	Daniel, C. L.; Gilreath, K.; Keyes, D.	2017	Jan	Frontiers in Bioscience-Landmark	22		465-478	10.2741/4495	Did not meet inclusion criteria during title and abstract
Building Capacity for Behavioral Health Services and Clinical Research	Daniels, L. M.; Dixon, K. E.; Campbell, L. C.	2014		Aims Public Health	1	2	60-75	10.3934/publichealth.2014.2.60	Did not meet inclusion criteria during title and abstract
Bone marrow microenvironments that contribute to patient outcomes in newly diagnosed multiple myeloma: A cohort study of patients in the Total Therapy clinical trials	Danziger, S. A.; McConnell, M.; Gockley, J.; Young, M. H.; Rosenthal, A.; Schmitz, F.; Reiss, D. J.; Farmer, P.; Alapat, D. V.; Singh, A.; Ashby, C.; Bauer, M.; Ren, Y.; Smith, K.; Couto, S. S.; van Rhee, F.; Davies, F.; Zangari, M.; Petty, N.; Orlowski, R. Z.; Dhodapkar, M. V.; Copeland, W. B.; Fox, B.; Hoering, A.; Fitch, A.; Newhall, K.; Barlogie, B.; Trotter, M. W. B.; Hershberg, R. M.; Walke…	2020	Nov	Plos Medicine	17	11	25	10.1371/journal.pmed.1003323	Did not meet inclusion criteria during title and abstract
Older-Patient-Specific Cancer Trials: A Pooled Analysis of 2,277 Patients (A151715)	Dao, D.; Zemla, T.; Jatoi, A.; Freedman, R. A.; Hurria, A.; Muss, H.; Cohen, H. J.; Shulman, L. N.; Citron, M.; Budman, D.; McMurray, R.; Partridge, A.; Carey, L.; Sedrak, M. S.; Lafky, J. M.; Le-Rademacher, J. G.	2019	Jun	Oncologist	24	6	e284-e291	10.1634/theoncologist.2018-0803	Did not meet inclusion criteria during title and abstract
Ivabradine in Heart Failure: The Representativeness of SHIFT (Systolic Heart Failure Treatment With the IF Inhibitor Ivabradine Trial) in a Broad Population of Patients With Chronic Heart Failure	Das, D.; Savarese, G.; DahlstrÃ¶m, U.; Fu, M.; Howlett, J.; Ezekowitz, J. A.; Lund, L. H.	2017	Sep	Circ Heart Fail	10	9		10.1161/circheartfailure.117.004112	Did not meet inclusion criteria during title and abstract
Treatment-related risk factors for arm lymphedema among long-term breast cancer survivors	Das, N.; Baumgartner, R. N.; Riley, E. C.; Pinkston, C. M.; Yang, D.; Baumgartner, K. B.	2015	Sep	J Cancer Surviv	9	3	422-30	10.1007/s11764-014-0416-9	Did not meet inclusion criteria during title and abstract
Effect of exercise on metabolic syndrome in black women by family history and predicted risk of breast cancer: The FIERCE Study	Dash, C.; Taylor, T. R.; Makambi, K. H.; Hicks, J.; Hagberg, J. M.; Adams-Campbell, L. L.	2018	Aug	Cancer	124	16	3355-3363	10.1002/cncr.31569	Did not meet inclusion criteria during title and abstract
Characteristics of cancer patients participating in presurgical lifestyle intervention trials exploring effects on tumor biology	Dasher, J. A.; Fruge, A. D.; Snyder, D. C.; Demark-Wahnefried, W.	2017	Dec	Contemporary Clinical Trials Communications	8		209-212	10.1016/j.conctc.2017.11.003	Did not meet inclusion criteria during title and abstract
Predictors of overall and test-specific colorectal Cancer screening adherence	Daskalakis, C.; DiCarlo, M.; Hegarty, S.; Gudur, A.; Vernon, S. W.; Myers, R. E.	2020	Apr	Preventive Medicine	133		6	10.1016/j.ypmed.2020.106022	Did not meet inclusion criteria during title and abstract
Effect of gender and adiposity on in vivo vascular function in young African Americans	Dass, N.; Kilakkathi, S.; Obi, B.; Moosreiner, A.; Krishnaswami, S.; Widlansky, M. E.; Kidambi, S.	2017	May	Journal of the American Society of Hypertension	11	5	246-257	10.1016/j.jash.2017.03.002	Did not meet inclusion criteria during title and abstract
Effect of a Comprehensive Cardiovascular Risk Reduction Intervention in Persons With Serious Mental Illness: A Randomized Clinical Trial	Daumit, G. L.; Dalcin, A. T.; Dickerson, F. B.; Miller, E. R.; Evins, A. E.; Cather, C.; Jerome, G. J.; Young, D. R.; Charleston, J. B.; Gennusa, J. V., 3rd; Goldsholl, S.; Cook, C.; Heller, A.; McGinty, E. E.; Crum, R. M.; Appel, L. J.; Wang, N. Y.	2020	2025-06-01	JAMA Netw Open	3	6	e207247	10.1001/jamanetworkopen.2020.7247	Did not meet inclusion criteria during title and abstract
Exercise dose and diabetes risk in overweight and obese children: a randomized controlled trial	Davis, C. L.; Pollock, N. K.; Waller, J. L.; Allison, J. D.; Dennis, B. A.; Bassali, R.; MelÃ©ndez, A.; Boyle, C. A.; Gower, B. A.	2012	2025-09-19	Jama	308	11	1103-12	10.1001/2012.jama.10762	Did not meet inclusion criteria during title and abstract
Development of human anti-murine T-cell receptor antibodies in both responding and nonresponding patients enrolled in TCR gene therapy trials	Davis, J. L.; Theoret, M. R.; Zheng, Z.; Lamers, C. H.; Rosenberg, S. A.; Morgan, R. A.	2010	2025-12-01	Clin Cancer Res	16	23	5852-61	10.1158/1078-0432.Ccr-10-1280	Did not meet inclusion criteria during title and abstract
Dietary variables associated with substantial postpartum weight retention at 1-year among women with GDM pregnancy	Davis, J. N.; Shearrer, G. E.; Tao, W.; Hurston, S. R.; Gunderson, E. P.	2017		BMC Obesity	4	1		10.1186/s40608-017-0166-0	Did not meet inclusion criteria during title and abstract
Demographic and psychosocial factors associated with limited health literacy in a community-based sample of older Black Americans	Davis, S. N.; Wischhusen, J. W.; Sutton, S. K.; Christy, S. M.; Chavarria, E. A.; Sutter, M. E.; Roy, S.; Meade, C. D.; Gwede, C. K.	2020	Feb	Patient Education and Counseling	103	2	385-391	10.1016/j.pec.2019.08.026	Did not meet inclusion criteria during title and abstract
Next-Generation Sequencing in 305 Consecutive Patients: Clinical Outcomes and Management Changes	Davis, W.; Makar, G.; Mehta, P.; Zhu, G. G.; Somer, R.; Morrison, J.; Kubicek, G. J.	2019	Dec	Journal of Oncology Practice	15	12	656-+	10.1200/jop.19.00269	Did not meet inclusion criteria during title and abstract
Effect of perceived racial discrimination on self-care behaviors, glycemic control, and quality of life in adults with type 2 diabetes	Dawson, A. Z.; Walker, R. J.; Campbell, J. A.; Egede, L. E.	2015		Endocrine	49	2	422-428	10.1007/s12020-014-0482-9	Did not meet inclusion criteria during title and abstract
A Patient-Centered Asthma Management Communication Intervention for Rural Latino Children: Protocol for a Waiting-List Randomized Controlled Trial	Dawson, R. M.; Heiney, S. P.; Messias, D. H.; Ownby, D.	2020	Dec	Jmir Research Protocols	9	12	10	10.2196/18977	Did not meet inclusion criteria during title and abstract
Effect of Vitamin D and Omega-3 Fatty Acid Supplementation on Kidney Function in Patients With Type 2 Diabetes: A Randomized Clinical Trial	de Boer, I. H.; Zelnick, L. R.; Ruzinski, J.; Friedenberg, G.; Duszlak, J.; Bubes, V. Y.; Hoofnagle, A. N.; Thadhani, R.; Glynn, R. J.; Buring, J. E.; Sesso, H. D.; Manson, J. E.	2019	2025-11-19	Jama	322	19	1899-1909	10.1001/jama.2019.17380	Did not meet inclusion criteria during title and abstract
Quality of life in a diverse population of patients with heart failure: BASELINE FINDINGS FROM THE HEART FAILURE ADHERENCE AND RETENTION TRIAL (HART)	de Leon, C. F.; Grady, K. L.; Eaton, C.; Rucker-Whitaker, C.; Janssen, I.; Calvin, J.; Powell, L. H.	2009	May-Jun	J Cardiopulm Rehabil Prev	29	3	171-8	10.1097/HCR.0b013e31819a0266	Did not meet inclusion criteria during title and abstract
Developing a cultural adaptation of a telephone genetic counseling intervention for Latina women at-risk of hereditary breast and ovarian cancer	De Mendoza, A. H.; Trillos, S. G.; Schwartz, M.; Peshkin, B.; Hamilton, H. E.; Fiallos, K.; Lynce, F. C.; Vadaparampil, S.; Sheppard, V. B.; Adams-Campbell, L.; Otero, A.; Graves, K.	2018		Journal of Clinical and Translational Science			68	10.1017/cts.2018.249	Did not meet inclusion criteria during title and abstract
Colorectal Cancer Screening in an Equal Access Healthcare System	DeBarros, M.; Steele, S. R.	2013		Journal of Cancer	4	3	270-280	10.7150/jca.5833	Did not meet inclusion criteria during title and abstract
The natural history of acute dilated cardiomyopathy	Dec, G. W.	2014		Trans Am Clin Climatol Assoc	125		76-86; discussion 86-7		Did not meet inclusion criteria during title and abstract
Physical Therapy Activities in Stroke, Knee Arthroplasty, and Traumatic Brain Injury Rehabilitation: Their Variation, Similarities, and Association With Functional Outcomes	DeJong, G.; Hsieh, C. H.; Putman, K.; Smout, R. J.; Horn, S. D.; Tian, W. Q.	2011	Dec	Physical Therapy	91	12	1826-1837	10.2522/ptj.20100424	Did not meet inclusion criteria during title and abstract
Perceived stress and self-rated health of Haitian and African Americans with and without Type 2 diabetes	Fatma Huffman, G.; Joan Vaccaro, A.; Ajabshir, S.; Gustavo Zarini, G.; Exebio, J.; Dixon, Z.	2013		Journal of Research in Medical Sciences	18	3	198-204		Did not meet inclusion criteria during title and abstract
Comparison of liquid chromatography-tandem mass spectrometry, RIA, and ELISA methods for measurement of urinary estrogens	Faupel-Badger, J. M.; Fuhrman, B. J.; Xu, X.; Falk, R. T.; Keefer, L. K.; Veenstra, T. D.; Hoover, R. N.; Ziegler, R. G.	2010	Jan	Cancer Epidemiol Biomarkers Prev	19	1	292-300	10.1158/1055-9965.Epi-09-0643	Did not meet inclusion criteria during title and abstract
Impact of Geographic Regions on Overall Survival in Patients With Metastatic Renal Cell Carcinoma: Results From an International Clinical Trials Database	Fay, A. P.; McKay, R. R.; Lin, X.; Sirnantov, R.; Choueiri, T. K.	2018	Jan	Journal of Global Oncology	4		14	10.1200/jgo.17.00119	Did not meet inclusion criteria during title and abstract
A Case-Control Study Examining Disparities in Clinical Trial Participation Among Breast Surgical Oncology Patients	Fayanju, O. M.; Ren, Y.; Thomas, S. M.; Greenup, R. A.; Hyslop, T.; Hwang, E. S.; Stewart, J. H.	2020	Apr	Jnci Cancer Spectrum	4	2	9	10.1093/jncics/pkz103	Did not meet inclusion criteria during title and abstract
Food environments are relevant to recruitment and adherence in dietary modification trials	Feathers, A.; Aycinena, A. C.; Lovasi, G. S.; Rundle, A.; Gaffney, A. O.; Richardson, J.; Hershman, D.; Koch, P.; Contento, I.; Greenlee, H.	2015	Jun	Nutrition Research	35	6	480-488	10.1016/j.nutres.2015.04.007	Did not meet inclusion criteria during title and abstract
A community-based intervention for Latina mothers of children with asthma: What factors moderate effectiveness?	Fedele, D. A.; Koinis-Mitchell, D.; Kopel, S.; Lobato, D.; McQuaid, E. L.	2013		Children's Health Care	42	3	248-263	10.1080/02739615.2013.816605	Did not meet inclusion criteria during title and abstract
Applying Interactive Mobile health to Asthma Care in Teens (AIM2ACT): Development and design of a randomized controlled trial	Fedele, D. A.; McConville, A.; Thomas, J. G.; McQuaid, E. L.; Janicke, D. M.; Turner, E. M.; Moon, J.; Abu-Hasan, M.	2018	Jan	Contemporary Clinical Trials	64		230-237	10.1016/j.cct.2017.09.007	Did not meet inclusion criteria during title and abstract
Effect of a Self-management Support Intervention on Asthma Outcomes in Older Adults: The SAMBA Study Randomized Clinical Trial	Federman, A. D.; O'Conor, R.; Mindlis, I.; Hoy-Rosas, J.; Hauser, D.; Lurio, J.; Shroff, N.; Lopez, R.; Erblich, J.; Wolf, M. S.; Wisnivesky, J. P.	2019	Aug	Jama Internal Medicine	179	8	1113-1121	10.1001/jamainternmed.2019.1201	Did not meet inclusion criteria during title and abstract
Patient characteristics associated with improvements in asthma control and reduction in emergency department visits for older adults with asthma	Federman, A. D.; Thanik, E.; O'Conor, R.; Arora, A.; Wolf, M. S.; Wisnivesky, J. P.	2020		Journal of Asthma			8	10.1080/02770903.2020.1805753	Did not meet inclusion criteria during title and abstract
Prevalence of Depression Among Stroke Survivors Racial-Ethnic Differences	Fei, K. Z.; Benn, E. K. T.; Negron, R.; Arniella, G.; Tuhrim, S.; Horowitz, C. R.	2016	Feb	Stroke	47	2	512-515	10.1161/strokeaha.115.010292	Did not meet inclusion criteria during title and abstract
Disparities in cancer clinical trials: an analysis of comprehensive cancer control plans	Felder, T. M.; Pena, G. D.; Chapital, B. F.	2009	Oct	Prev Chronic Dis	6	4	A116		Did not meet inclusion criteria during title and abstract
Psychological treatment of comorbid asthma and panic disorder in Latino adults: Results from a randomized controlled trial	Feldman, J. M.; Matte, L.; Interian, A.; Lehrer, P. M.; Lu, S. E.; Scheckner, B.; Steinberg, D. M.; Oken, T.; Kotay, A.; Sinha, S.; Shim, C.	2016	Dec	Behav Res Ther	87		142-154	10.1016/j.brat.2016.09.007	Did not meet inclusion criteria during title and abstract
Reducing Hypertension in a Poststroke Black and Hispanic Home Care Population: Results of a Pragmatic Randomized Controlled Trial	Feldman, P. H.; McDonald, M. V.; Trachtenberg, M.; Trifilio, M.; Onorato, N.; Sridharan, S.; Silver, S.; Eimicke, J.; Teresi, J.	2020	2025-04-01	Am J Hypertens	33	4	362-370	10.1093/ajh/hpz148	Did not meet inclusion criteria during title and abstract
Quantifying Sex Bias in Clinical Studies at Scale With Automated Data Extraction	Feldman, S.; Ammar, W.; Lo, K.; Trepman, E.; van Zuylen, M.; Etzioni, O.	2019	2025-07-03	JAMA Netw Open	2	7	e196700	10.1001/jamanetworkopen.2019.6700	Did not meet inclusion criteria during title and abstract
Lowering blood pressure to prevent stroke recurrence: a systematic review of long-term randomized trials	Feldstein, C. A.	2014	Jul	J Am Soc Hypertens	8	7	503-13	10.1016/j.jash.2014.05.002	Did not meet inclusion criteria during title and abstract
The Puerto Rico Alzheimer disease initiative (PRADI): A multisource ascertainment approach	Feliciano-Astacio, B. E.; Celis, K.; Ramos, J.; Rajabli, F.; Adams, L. D.; Rodriguez, A.; Rodriguez, V.; Bussies, P. L.; Sierra, C.; Manrique, P.; Mena, P. R.; Grana, A.; Prough, M.; Hamilton-Nelson, K. L.; Feliciano, N.; Chinea, A.; Acosta, H.; McCauley, J. L.; Vance, J. M.; Beecham, G. W.; Pericak-Vance, M. A.; Cuccaro, M. L.	2019		Frontiers in Genetics	10	JUN		10.3389/fgene.2019.00538	Did not meet inclusion criteria during title and abstract
Stress, Resilience, and Cardiovascular Disease Risk Among Black Women	Felix, A. S.; Lehman, A.; Nolan, T. S.; Sealy-Jefferson, S.; Breathett, K.; Hood, D. B.; Addison, D.; Anderson, C. M.; CenÃ©, C. W.; Warren, B. J.; Jackson, R. D.; Williams, K. P.	2019	Apr	Circ Cardiovasc Qual Outcomes	12	4	e005284	10.1161/circoutcomes.118.005284	Did not meet inclusion criteria during title and abstract
The Effect of Family Diabetes Self-management Education on Self-care Behaviors of Marshallese Adults with Type 2 Diabetes	Felix, H. C.; Narcisse, M. R.; Long, C. R.; English, E.; Haggard-Duff, L.; Purvis, R. S.; McElfish, P. A.	2019	May	American Journal of Health Behavior	43	3	490-497	10.5993/ajhb.43.3.4	Did not meet inclusion criteria during title and abstract
Dynamics and Challenges of Clinical Trials in Adolescents and Young Adults With Cancer	Fern, L. A.; Bleyer, A.	2018	Nov-Dec	Cancer Journal	24	6	307-314	10.1097/ppo.0000000000000347	Did not meet inclusion criteria during title and abstract
A randomized controlled trial of two interventions to increase colorectal cancer screening among Hispanics on the Texas-Mexico border	FernÃ¡ndez, M. E.; Savas, L. S.; Carmack, C. C.; Chan, W.; Lairson, D. R.; Byrd, T. L.; Wilson, K. M.; Arvey, S. R.; Krasny, S.; Vernon, S. W.	2015	Jan	Cancer Causes Control	26	1	2025-01-10	10.1007/s10552-014-0472-5	Did not meet inclusion criteria during title and abstract
Feasibility and potential efficacy of commercial mHealth/eHealth tools for weight loss in African American breast cancer survivors: pilot randomized controlled trial	Ferrante, J. M.; Devine, K. A.; Bator, A.; Rodgers, A.; Ohman-Strickland, P. A.; Bandera, E. V.; Hwang, K. O.	2020	Aug	Translational Behavioral Medicine	10	4	938-948	10.1093/tbm/iby124	Did not meet inclusion criteria during title and abstract
Racial variation in the relationship of glycemic control with fracture risk in elderly patients with diabetes	Figaro, M. K.; Long, D. M.; May, M. E.; Ndetan, H.; Cook, A.; Conway, R. B.	2020		Diabetes, Metabolic Syndrome and Obesity: Targets and Therapy	13		4153-4155	10.2147/DMSO.S272076	Did not meet inclusion criteria during title and abstract
Smoking-associated risks of conventional adenomas and serrated polyps in the colorectum	Figueiredo, J. C.; Crockett, S. D.; Snover, D. C.; Morris, C. B.; McKeown-Eyssen, G.; Sandler, R. S.; Ahnen, D. J.; Robertson, D. J.; Burke, C. A.; Bresalier, R. S.; Church, J. M.; Church, T. R.; Baron, J. A.	2015	Mar	Cancer Causes Control	26	3	377-86	10.1007/s10552-014-0513-0	Did not meet inclusion criteria during title and abstract
Parent-Reported Outcomes of a Shared Decision-Making Portal in Asthma: A Practice-Based RCT	Fiks, A. G.; Mayne, S. L.; Karavite, D. J.; Suh, A.; O'Hara, R.; Localio, A. R.; Ross, M.; Grundmeier, R. W.	2015	Apr	Pediatrics	135	4	E965-E973	10.1542/peds.2014-3167	Did not meet inclusion criteria during title and abstract
Global Differences in Characteristics, Precipitants, and Initial Management of Patients Presenting With Acute Heart Failure	Filippatos, G.; Angermann, C. E.; Cleland, J. G. F.; Lam, C. S. P.; DahlstrÃ¶m, U.; Dickstein, K.; Ertl, G.; Hassanein, M.; Hart, K. W.; Lindsell, C. J.; Perrone, S. V.; Guerin, T.; Ghadanfar, M.; Schweizer, A.; Obergfell, A.; Collins, S. P.	2020	2025-04-01	JAMA Cardiol	5	4	401-410	10.1001/jamacardio.2019.5108	Did not meet inclusion criteria during title and abstract
Differences in metabolic parameters and cardiovascular risk between American Diabetes Association and World Health Organization definition of impaired fasting glucose in European Caucasian subjects: A cross-sectional study	Filippatos, T. D.; Rizos, E. C.; Gazi, I. F.; Lagos, K.; Agouridis, D.; Mikhailidis, D. P.; Elisaf, M. S.	2013		Archives of Medical Science	9	5	788-795	10.5114/aoms.2013.38671	Did not meet inclusion criteria during title and abstract
Strategies To Boost Minority Participation in Clinical Trials	Fillon, Mike	2017		JNCI: Journal of the National Cancer Institute	109	4	2025-04-05	10.1093/jnci/djx076	Did not meet inclusion criteria during title and abstract
Apoyo con Carino A Qualitative Analysis of a Palliative Care-Focused Lay Patient Navigation Intervention for Hispanics With Advanced Cancer	Fink, R. M.; Kline, D. M.; Siler, S.; Fischer, S. M.	2020	Aug	Journal of Hospice & Palliative Nursing	22	4	335-346	10.1097/njh.0000000000000666	Did not meet inclusion criteria during title and abstract
Pragmatic cluster randomized trial to evaluate effectiveness and implementation of enhanced EHR-facilitated cancer symptom control (E2C2)	Finney Rutten, L. J.; Ruddy, K. J.; Chlan, L. L.; Griffin, J. M.; Herrin, J.; Leppin, A. L.; Pachman, D. R.; Ridgeway, J. L.; Rahman, P. A.; Storlie, C. B.; Wilson, P. M.; Cheville, A. L.	2020	2025-06-05	Trials	21	1	480	10.1186/s13063-020-04335-w	Did not meet inclusion criteria during title and abstract
A Multimodal Intervention to Promote Mammography and Colorectal Cancer Screening in a Safety-Net Practice	Fiscella, K.; Humiston, S.; Hendren, S.; Winters, P.; Idris, A.; Li, S. X. L.; Ford, P.; Specht, R.; Marcus, S.	2011	Aug	Journal of the National Medical Association	103	8	762-768	10.1016/s0027-9684(15)30417-x	Did not meet inclusion criteria during title and abstract
Baseline subject characteristics predictive of compliance with study-mandated prostate biopsy in men at risk of prostate cancer: results from REDUCE	Fischer, S.; Sun, S.; Howard, L. E.; Moreira, D. M.; Castro-Santamaria, R.; Andriole, G. L.; Vidal, A. C.; Freedland, S. J.	2016	Jun	Prostate Cancer Prostatic Dis	19	2	202-8	10.1038/pcan.2016.5	Did not meet inclusion criteria during title and abstract
Apoyo con Carino: A Pilot Randomized Controlled Trial of a Patient Navigator Intervention to Improve Palliative Care Outcomes for Latinos With Serious Illness	Fischer, S. M.; Cervantes, L.; Fink, R. M.; Kutner, J. S.	2015	Apr	Journal of Pain and Symptom Management	49	4	657-665	10.1016/j.jpainsymman.2014.08.011	Did not meet inclusion criteria during title and abstract
Effect of Apoyo con CariÃ±o (Support With Caring) Trial of a Patient Navigator Intervention to Improve Palliative Care Outcomes for Latino Adults With Advanced Cancer: A Randomized Clinical Trial	Fischer, S. M.; Kline, D. M.; Min, S. J.; Okuyama-Sasaki, S.; Fink, R. M.	2018	2025-12-01	JAMA Oncol	4	12	1736-1741	10.1001/jamaoncol.2018.4014	Did not meet inclusion criteria during title and abstract
Apoyo con Carino (support with caring): RCT protocol to improve palliative care outcomes for Latinos with advanced medical illness	Fischer, S. M.; Min, S. J.; Atherly, A.; Kline, D. M.; Gozansky, W. S.; Himberger, J.; Lopez, J.; Lester, K.; Fink, R. M.	2018	Dec	Research in Nursing & Health	41	6	501-510	10.1002/nur.21915	Did not meet inclusion criteria during title and abstract
Behavior Matters	Fisher, E. B.; Fitzgibbon, M. L.; Glasgow, R. E.; Haire-Joshu, D.; Hayman, L. L.; Kaplan, R. M.; Nanney, M. S.; Ockene, J. K.	2011	May	American Journal of Preventive Medicine	40	5	E15-E30	10.1016/j.amepre.2010.12.031	Did not meet inclusion criteria during title and abstract
How Medicare supports participation of beneficiaries in clinical trials...Eleventh Biennial Symposium on Minorities, the Medically Underserved, and Cancer in Washington, D.C., April 2008	Fitterman, L. K.	2009		Journal of Cancer Education	24		S60-1	10.1080/08858190903404569	Did not meet inclusion criteria during title and abstract
Calcification Biomarkers, Subclinical Vascular Disease, and Mortality Among Multiethnic Dialysis Patients	Fitzpatrick, J.; Kim, E. D.; Sozio, S. M.; Jaar, B. G.; Estrella, M. M.; Monroy-Trujillo, J. M.; Parekh, R. S.	2020		Kidney International Reports	5	10	1729-1737	10.1016/j.ekir.2020.07.033	Did not meet inclusion criteria during title and abstract
Heart Failure With Improved Ejection Fraction: Clinical Characteristics, Correlates of Recovery, and Survival: Results From the Valsartan Heart Failure Trial	Florea, V. G.; Rector, T. S.; Anand, I. S.; Cohn, J. N.	2016	Jul	Circ Heart Fail	9	7		10.1161/circheartfailure.116.003123	Did not meet inclusion criteria during title and abstract
Association of serum cotinine levels and lung cancer mortality in non-smokers	Flores, R. M.; Liu, B.; Taioli, E.	2016		Carcinogenesis	37	11	1062-1069	10.1093/carcin/bgw094	Did not meet inclusion criteria during title and abstract
Physiologic vasomotor symptoms are associated with verbal memory dysfunction in breast cancer survivors	Fogel, J.; Rubin, L. H.; Kilic, E.; Walega, D. R.; Maki, P. M.	2020	Nov	Menopause	27	11	1209-1219	10.1097/gme.0000000000001608	Did not meet inclusion criteria during title and abstract
Variation in long-term oncologic outcomes by type of cancer center accreditation: An analysis of a SEER-Medicare population with pancreatic cancer	Fong, Z. V.; Chang, D. C.; Hur, C.; Jin, G. G.; Tramontano, A.; Sell, N. M.; Warshaw, A. L.; Fernandez-Del Castillo, C.; Ferrone, C. R.; Lillemoe, K. D.; Qadan, M.	2020	Jul	American Journal of Surgery	220	1	29-34	10.1016/j.amjsurg.2020.03.035	Did not meet inclusion criteria during title and abstract
Evaluation of a Health Information Technology-Enabled Panel Management Platform to Improve Anticoagulation Control in a Low-Income Patient Population: Protocol for a Quasi-Experimental Design	Fontil, V.; Kazi, D.; Cherian, R.; Lee, S. Y.; Sarkar, U.	2020	Jan	Jmir Research Protocols	9	1	10	10.2196/13835	Did not meet inclusion criteria during title and abstract
Evaluating the reliability of the Attitudes to Randomized Trial Questionnaire (ARTQ) in a predominantly African American sample	Ford, M. E.; Wei, W.; Moore, L. A.; Burshell, D. R.; Cannady, K.; Mack, F.; Ezerioha, N.; Ercole, K.; Garrett-Mayer, E.	2015	Aug	Springerplus	4		10	10.1186/s40064-015-1208-z	Did not meet inclusion criteria during title and abstract
Alpha-1 Antitrypsin PiMZ Genotype Is Associated with Chronic Obstructive Pulmonary Disease in Two Racial Groups	Foreman, M. G.; Wilson, C.; DeMeo, D. L.; Hersh, C. P.; Beaty, T. H.; Cho, M. H.; Ziniti, J.; Curran-Everett, D.; Criner, G.; Hokanson, J. E.; Brantly, M.; Rouhani, F. N.; Sandhaus, R. A.; Crapo, J. D.; Silverman, E. K.	2017	Aug	Ann Am Thorac Soc	14	8	1280-1287	10.1513/AnnalsATS.201611-838OC	Did not meet inclusion criteria during title and abstract
Behavioral and technological interventions targeting glycemic control in a racially/ethnically diverse population: a randomized controlled trial	Forjuoh, S. N.; Bolin, J. N.; Huber, J. C., Jr.; Vuong, A. M.; Adepoju, O. E.; Helduser, J. W.; Begaye, D. S.; Robertson, A.; Moudouni, D. M.; Bonner, T. J.; McLeroy, K. R.; Ory, M. G.	2014	2025-01-23	BMC Public Health	14		71	10.1186/1471-2458-14-71	Did not meet inclusion criteria during title and abstract
Receipt of psychosocial care among cancer survivors in the United States	Forsythe, L. P.; Kent, E. E.; Weaver, K. E.; Buchanan, N.; Hawkins, N. A.; Rodriguez, J. L.; Ryerson, A. B.; Rowland, J. H.	2013	2025-06-01	J Clin Oncol	31	16	1961-9	10.1200/jco.2012.46.2101	Did not meet inclusion criteria during title and abstract
Cultural Differences in Discussion of Do-Not-Resuscitate Status and Hospice	Fosler, L.; Staffileno, B. A.; Fogg, L.; O'Mahony, S.	2015	Apr	Journal of Hospice & Palliative Nursing	17	2	128-132	10.1097/njh.0000000000000135	Did not meet inclusion criteria during title and abstract
Surgical and systemic management of endometrial cancer: an international survey	Fotopoulou, C.; Kraetschell, R.; Dowdy, S.; Fujiwara, K.; Yaegashi, N.; Larusso, D.; Casado, A.; Mahner, S.; Herzog, T. J.; Kehoe, S.; Vergote, I.; Miller, D. S.; Marth, C.; Fujii, S.; Sehouli, J.	2015	Apr	Arch Gynecol Obstet	291	4	897-905	10.1007/s00404-014-3510-3	Did not meet inclusion criteria during title and abstract
Re-evaluation of the Uplift Clinical Trial Using Age-Appropriate Spirometric Criteria	Fragoso, C. A. V.; Leo-Summers, L. S.; Gill, T. M.; McAvay, G. J.	2020	Aug	Chest	158	2	539-549	10.1016/j.chest.2020.02.070	Did not meet inclusion criteria during title and abstract
Association of APOL1 With Heart Failure With Preserved Ejection Fraction in Postmenopausal African American Women	Franceschini, N.; Kopp, J. B.; Barac, A.; Martin, L. W.; Li, Y.; Qian, H.; Reiner, A. P.; Pollak, M.; Wallace, R. B.; Rosamond, W. D.; Winkler, C. A.	2018	2025-08-01	JAMA Cardiol	3	8	712-720	10.1001/jamacardio.2018.1827	Did not meet inclusion criteria during title and abstract
Patients' perspectives on integrating acupuncture into the radiation oncology setting	Frankel, E.; Garland, S.; Meghani, S. H.; Vapiwala, N.; Mao, J. J.	2014	Oct	European Journal of Integrative Medicine	6	5	532-537	10.1016/j.eujim.2014.06.007	Did not meet inclusion criteria during title and abstract
Association between Frequency of Ready-to-Eat Cereal Consumption, Nutrient Intakes, and Body Mass Index in Fourth- to Sixth-Grade Low-Income Minority Children	Frantzen, L. B.; Trevino, R. P.; Echon, R. M.; Garcia-Dominic, O.; DiMarco, N.	2013	Apr	Journal of the Academy of Nutrition and Dietetics	113	4	511-519	10.1016/j.jand.2013.01.006	Did not meet inclusion criteria during title and abstract
APOL1 Long-term Kidney Transplantation Outcomes Network (APOLLO): Design and Rationale	Freedman, B. I.; Moxey-Mims, M. M.; Alexander, A. A.; Astor, B. C.; Birdwell, K. A.; Bowden, D. W.; Bowen, G.; Bromberg, J.; Craven, T. E.; Dadhania, D. M.; Divers, J.; Doshi, M. D.; Eidbo, E.; Fornoni, A.; Gautreaux, M. D.; Gbadegesin, R. A.; Gee, P. O.; Guerra, G.; Hsu, C. Y.; Iltis, A. S.; Jefferson, N.; Julian, B. A.; Klassen, D. K.; Koty, P. P.; Langefeld, C. D.; Lentine, K. L.; Ma, L.; Mann…	2020		Kidney International Reports	5	3	278-288	10.1016/j.ekir.2019.11.022	Did not meet inclusion criteria during title and abstract
Accrual of Older Patients With Breast Cancer to Alliance Systemic Therapy Trials Over Time: Protocol A151527	Freedman, R. A.; Foster, J. C.; Seisler, D. K.; Lafky, J. M.; Muss, H. B.; Cohen, H. J.; Mandelblatt, J.; Winer, E. P.; Hudis, C. A.; Partridge, A. H.; Carey, L. A.; Cirrincione, C.; Moreno-Aspitia, A.; Kimmick, G.; Jatoi, A.; Hurria, A.	2017	Feb	Journal of Clinical Oncology	35	4	421-+	10.1200/jco.2016.69.4182	Did not meet inclusion criteria during title and abstract
Emerging Data and Current Challenges for Young, Old, Obese, or Male Patients with Breast Cancer	Freedman, R. A.; Partridge, A. H.	2017	Jun	Clinical Cancer Research	23	11	2647-2654	10.1158/1078-0432.Ccr-16-2552	Did not meet inclusion criteria during title and abstract
Understanding Breast Cancer Knowledge and Barriers to Treatment Adherence: A Qualitative Study among Breast Cancer Survivors	Freedman, R. A.; Revette, A. C.; Hershman, D. L.; Silva, K.; Sporn, N. J.; Gagne, J. J.; Kouri, E. M.; Keating, N. L.	2017		BioResearch Open Access	6	1	159-168	10.1089/biores.2017.0028	Did not meet inclusion criteria during title and abstract
Ethical considerations in the collection of genetic data from critically ill patients: What do published studies reveal about potential directions for empirical ethics research?	Freeman, B. D.; Kennedy, C. R.; Frankel, H. L.; Clarridge, B.; Bolcic-Jankovic, D.; Iverson, E.; Shehane, E.; Celious, A.; Zehnbauer, B. A.; Buchman, T. G.	2010	Apr	Pharmacogenomics Journal	10	2	77-85	10.1038/tpj.2009.61	Did not meet inclusion criteria during title and abstract
Impact of Patient Navigation on Timely Cancer Care: The Patient Navigation Research Program	Freund, K. M.; Battaglia, T. A.; Calhoun, E.; Darnell, J. S.; Dudley, D. J.; Fiscella, K.; Hare, M. L.; LaVerda, N.; Lee, J. H.; Levine, P.; Murray, D. M.; Patierno, S. R.; Raich, P. C.; Roetzheim, R. G.; Simon, M.; Snyder, F. R.; Warren-Mears, V.; Whitley, E. M.; Winters, P.; Young, G. S.; Paskett, E. D.; Patient Nav Res, Program	2014	Jun	Jnci-Journal of the National Cancer Institute	106	6	9	10.1093/jnci/dju115	Did not meet inclusion criteria during title and abstract
A randomized trial of maternal influenza immunization decision-making: A test of persuasive messaging models	Frew, P. M.; Kriss, J. L.; Chamberlain, A. T.; Malik, F.; Chung, Y.; CortÃ©s, M.; Omer, S. B.	2016	2025-08-02	Hum Vaccin Immunother	12	8	1989-1996	10.1080/21645515.2016.1199309	Did not meet inclusion criteria during title and abstract
Factors associated with maternal influenza immunization decision-making Evidence of immunization history and message framing effects	Frew, P. M.; Owens, L. E.; Saint-Victor, D. S.; Benedict, S.; Zhang, S. Y.; Omer, S. B.	2014	Sep	Human Vaccines & Immunotherapeutics	10	9	2576-2583	10.4161/hv.32248	Did not meet inclusion criteria during title and abstract
Recruitment and Retention of Pregnant Women Into Clinical Research Trials: An Overview of Challenges, Facilitators, and Best Practices	Frew, P. M.; Saint-Victor, D. S.; Isaacs, M. B.; Kim, S.; Swamy, G. K.; Sheffield, J. S.; Edwards, K. M.; Villafana, T.; Kamagate, O.; Ault, K.	2014	Dec	Clinical Infectious Diseases	59		S400-S407	10.1093/cid/ciu726	Did not meet inclusion criteria during title and abstract
Considering the Control Group: The Influence of Follow-Up Assessments on Asthma Symptoms	Frey, S. M.; Goldstein, N. P. N.; Fagnano, M.; Tajon, R. S.; Halterman, J. S.	2020	Jan-Feb	Acad Pediatr	20	1	63-72	10.1016/j.acap.2019.07.009	Did not meet inclusion criteria during title and abstract
Treatment and trials: ovarian cancer in older women	Freyer, G.; Tew, W. P.; Moore, K. N.	2013		Am Soc Clin Oncol Educ Book			227-35	10.14694/EdBook_AM.2013.33.227	Did not meet inclusion criteria during title and abstract
Effectiveness of Digital Medicines to Improve Clinical Outcomes in Patients with Uncontrolled Hypertension and Type 2 Diabetes: Prospective, Open-Label, Cluster-Randomized Pilot Clinical Trial	Frias, J.; Virdi, N.; Raja, P.; Kim, Y.; Savage, G.; Osterberg, L.	2017	2025-07-11	J Med Internet Res	19	7	e246	10.2196/jmir.7833	Did not meet inclusion criteria during title and abstract
Survivorship and the chronic cancer patient: Patterns in treatment-related effects, follow-up care, and use of survivorship care plans	Frick, M. A.; Vachani, C. C.; Bach, C.; Hampshire, M. K.; Arnold-Korzeniowski, K.; Metz, J. M.; Hill-Kayser, C. E.	2017	Nov	Cancer	123	21	4268-4276	10.1002/cncr.30862	Did not meet inclusion criteria during title and abstract
Transcranial Direct Current Stimulation vs Sham Stimulation to Treat Aphasia After Stroke: A Randomized Clinical Trial	Fridriksson, J.; Rorden, C.; Elm, J.; Sen, S.; George, M. S.; Bonilha, L.	2018	2025-12-01	JAMA Neurol	75	12	1470-1476	10.1001/jamaneurol.2018.2287	Did not meet inclusion criteria during title and abstract
The influence of race on symptom severity and quality of life in gastroparesis	Friedenberg, F. K.; Kowalczyk, M.; Parkman, H. P.	2013	Oct	J Clin Gastroenterol	47	9	757-61	10.1097/MCG.0b013e3182819aae	Did not meet inclusion criteria during title and abstract
Symptom control in patients with recurrent ovarian cancer: measuring the benefit of palliative chemotherapy in women with platinum refractory/resistant ovarian cancer	Friedlander, M.; Butow, P.; Stockler, M.; Gainford, C.; Martyn, J.; Oza, A.; Donovan, H. S.; Miller, B.; King, M.	2009	Dec	Int J Gynecol Cancer	19 Suppl 2		S44-8	10.1111/IGC.0b013e3181bf7fb8	Did not meet inclusion criteria during title and abstract
Indoor Tanning, Skin Cancer and the Young Female Patient: A Review of the Literature	Friedman, B.; English, J. C.; Ferris, L. K.	2015	Aug	Journal of Pediatric and Adolescent Gynecology	28	4	275-283	10.1016/j.jpag.2014.07.015	Did not meet inclusion criteria during title and abstract
How are we communicating about clinical trials? An assessment of the content and readability of recruitment resources	Friedman, D. B.; Kim, S. H.; Tanner, A.; Bergeron, C. D.; Foster, C.; General, K.	2014	Jul	Contemporary Clinical Trials	38	2	275-283	10.1016/j.cct.2014.05.004	Did not meet inclusion criteria during title and abstract
Evaluation of fetuses in a study of intravenous immunoglobulin as preventive therapy for congenital heart block: Results of a multicenter, prospective, open-label clinical trial	Friedman, D. M.; Llanos, C.; Izmirly, P. M.; Brock, B.; Byron, J.; Copel, J.; Cummiskey, K.; Dooley, M. A.; Foley, J.; Graves, C.; Hendershott, C.; Kates, R.; Komissarova, E. V.; Miller, M.; ParÃ©, E.; Phoon, C. K.; Prosen, T.; Reisner, D.; Ruderman, E.; Samuels, P.; Yu, J. K.; Kim, M. Y.; Buyon, J. P.	2010	Apr	Arthritis Rheum	62	4	1138-46	10.1002/art.27308	Did not meet inclusion criteria during title and abstract
Combining community participatory research with a randomized clinical trial: The protecting the hood against tobacco (PHAT) smoking cessation study	Froelicher, E. S.; Doolan, D.; Yerger, V. B.; McGruder, C. O.; Malone, R. E.	2010	Jan-Feb	Heart & Lung	39	1	50-63	10.1016/j.hrtlng.2009.06.004	Did not meet inclusion criteria during title and abstract
Evaluation of a behavior support intervention for patients with poorly controlled diabetes	Frosch, D. L.; Uy, V.; Ochoa, S.; Mangione, C. M.	2011	2025-12-12	Arch Intern Med	171	22	2011-7	10.1001/archinternmed.2011.497	Did not meet inclusion criteria during title and abstract
Coagulation Status and Venous Thromboembolism Risk in African Americans: A Potential Risk Factor in COVID-19	Frydman, G. H.; Boyer, E. W.; Nazarian, R. M.; Van Cott, E. M.; Piazza, G.	2020	Jan-Dec	Clin Appl Thromb Hemost	26		1076029620943670	10.1177/1076029620943671	Did not meet inclusion criteria during title and abstract
Tear osmolarity and dry eye symptoms in diabetics	Fuerst, N.; Langelier, N.; Massaro-Giordano, M.; Pistilli, M.; Stasi, K.; Burns, C.; Cardillo, S.; Bunya, V. Y.	2014			8	(Fuerst N.; Langelier N.; Massaro-Giordano M.; Pistilli M.; Stasi K.; Bunya V.Y., vatinee.bunya@uphs.upenn.edu) Department of Ophthalmology, Perelman School of Medicine, University of Pennsylvania, Philadelphia, PA, United States	507-515	10.2147/OPTH.S51514	Did not meet inclusion criteria during title and abstract
Differences in presentation and survival of Asians compared to Caucasians with ovarian cancer: An NRG Oncology/GOG Ancillary study of 7914 patients	Fuh, K. C.; Java, J. J.; Chan, J. K.; Kapp, D. S.; Monk, B. J.; Burger, R. A.; Young, R. C.; Alberts, D. S.; McGuire, W. P.; Markman, M.; Bell, J.; Ozols, R. F.; Armstrong, D. K.; Aghajanian, C.; Bookman, M. A.; Mannel, R. S.	2019	Aug	Gynecol Oncol	154	2	420-425	10.1016/j.ygyno.2019.05.013	Did not meet inclusion criteria during title and abstract
Efficacy of tiotropium in COPD patients from Asia: A subgroup analysis from the UPLIFT trial	Fukuchi, Y.; Fernandez, L.; Kuo, H. P.; Mahayiddin, A.; Celli, B.; Decramer, M.; Kesten, S.; Liu, D. C.; Tashkin, D.	2011	Jul	Respirology	16	5	825-835	10.1111/j.1440-1843.2011.01982.x	Did not meet inclusion criteria during title and abstract
Applying Natural Language Processing to Understand Motivational Profiles for Maintaining Physical Activity After a Mobile App and Accelerometer-Based Intervention: The mPED Randomized Controlled Trial	Fukuoka, Y.; Lindgren, T. G.; Mintz, Y. D.; Hooper, J.; Aswani, A.	2018	Jun	JMIR mHealth and uHealth	6	6	11	10.2196/10042	Did not meet inclusion criteria during title and abstract
A weight loss intervention using a commercial mobile application in Latino Americans-Adelgaza Trial	Fukuoka, Y.; Vittinghoff, E.; Hooper, J.	2018	2025-09-08	Transl Behav Med	8	5	714-723	10.1093/tbm/ibx039	Did not meet inclusion criteria during title and abstract
The Relationship Between Sleep Duration and Glycemic Control Among Hispanic Adults With Uncontrolled Type 2 Diabetes	Full, K. M.; Schmied, E. A.; Parada, H.; Cherrington, A.; Horton, L. A.; Ayala, G. X.	2017	Oct	Diabetes Educ	43	5	519-529	10.1177/0145721717724564	Did not meet inclusion criteria during title and abstract
Improving healthcare empowerment through breast cancer patient navigation: a mixed methods evaluation in a safety-net setting	Gabitova, G.; Burke, N. J.	2014	Sep	Bmc Health Services Research	14		11	10.1186/1472-6963-14-407	Did not meet inclusion criteria during title and abstract
Management of patients with lung cancer and poor performance status	Gajra, A.; Marr, A. S.; Ganti, A. K.	2014	Jul	J Natl Compr Canc Netw	12	7	1015-25	10.6004/jnccn.2014.0098	Did not meet inclusion criteria during title and abstract
Impact of Yoga on Functional Outcomes in Breast Cancer Survivors With Aromatase Inhibitor-Associated Arthralgias	Galantino, M. L.; Desai, K.; Greene, L.; DeMichele, A.; Stricker, C. T.; Mao, J. J.	2012	Dec	Integrative Cancer Therapies	11	4	313-320	10.1177/1534735411413270	Did not meet inclusion criteria during title and abstract
Trajectories of changes in glucose tolerance in a multiethnic cohort of obese youths: an observational prospective analysis	Galderisi, A.; Giannini, C.; Weiss, R.; Kim, G.; Shabanova, V.; Santoro, N.; Pierpont, B.; Savoye, M.; Caprio, S.	2018	Oct	Lancet Child & Adolescent Health	2	10	726-735	10.1016/s2352-4642(18)30235-9	Did not meet inclusion criteria during title and abstract
Telemonitoring Adherence to Medications in Heart Failure Patients (TEAM-HF): A Pilot Randomized Clinical Trial	Gallagher, B. D.; Moise, N.; Haerizadeh, M.; Ye, S.; Medina, V.; Kronish, I. M.	2017	Apr	J Card Fail	23	4	345-349	10.1016/j.cardfail.2016.11.001	Did not meet inclusion criteria during title and abstract
Caring in the recruitment of older African American adults with chronic health disease: An integrative review	Gamboa, C. J.; Julion, W. A.	2020		Chronic Illness			24	10.1177/1742395320905666	Did not meet inclusion criteria during title and abstract
Prostate Cancer Registries: Current Status and Future Directions	Gandaglia, G.; Bray, F.; Cooperberg, M. R.; Karnes, R. J.; Leveridge, M. J.; Moretti, K.; Murphy, D. G.; Penson, D. F.; Miller, D. C.	2016	Jun	Eur Urol	69	6	998-1012	10.1016/j.eururo.2015.05.046	Did not meet inclusion criteria during title and abstract
Learning, Life, and Lactation: Knowledge of Breastfeeding's Impact on Breast Cancer Risk Reduction and Its Influence on Breastfeeding Practices	Ganju, A.; Suresh, A.; Stephens, J.; Palettas, M.; Burke, D.; Miles, L.; Lehman, K.; Rudesill, R.; Lustberg, M.; Bose-Brill, S.; Ramaswamy, B.	2018	Dec	Breastfeed Med	13	10	651-656	10.1089/bfm.2018.0170	Did not meet inclusion criteria during title and abstract
Multilevel approaches to increase fruit and vegetable intake in low-income housing communities: final results of the 'Live Well, Viva Bien' cluster-randomized trial	Gans, K. M.; Risica, P. M.; Keita, A. D.; Dionne, L.; Mello, J.; Stowers, K. C.; Papandonatos, G.; Whittaker, S.; Gorham, G.	2018	2025-08-20	Int J Behav Nutr Phys Act	15	1	80	10.1186/s12966-018-0704-2	Did not meet inclusion criteria during title and abstract
Effect of culturally tailored education on attendance at mammography and the Papanicolaou test	Brevik, T. B.; Laake, P.; Bjorkly, S.	2020	Jun	Health Services Research	55	3	457-468	10.1111/1475-6773.13271	Did not meet inclusion criteria during title and abstract
The Use of Virtual World-Based Cardiac Rehabilitation to Encourage Healthy Lifestyle Choices Among Cardiac Patients: Intervention Development and Pilot Study Protocol	Brewer, L. C.; Kaihoi, B.; Zarling, K. K.; Squires, R. W.; Thomas, R.; Kopecky, S.	2015	Apr-Jun	Jmir Research Protocols	4	2	13	10.2196/resprot.4285	Did not meet inclusion criteria during title and abstract
Efficacy of Smartphone Applications for Smoking Cessation A Randomized Clinical Trial	Bricker, J. B.; Watson, N. L.; Mull, K. E.; Sullivan, B. M.; Heffner, J. L.	2020	Nov	Jama Internal Medicine	180	11	1472-1480	10.1001/jamainternmed.2020.4055	Did not meet inclusion criteria during title and abstract
Family-centered prevention ameliorates the association between adverse childhood experiences and prediabetes status in young black adults	Brody, G. H.; Yu, T.; Chen, E.; Miller, G. E.	2017	Jul	Prev Med	100		117-122	10.1016/j.ypmed.2017.04.017	Did not meet inclusion criteria during title and abstract
Comparing body composition assessment tests in long-term hemodialysis patients	Bross, R.; Chandramohan, G.; Kovesdy, C. P.; Oreopoulos, A.; Noori, N.; Golden, S.; Benner, D.; Kopple, J. D.; Kalantar-Zadeh, K.	2010	May	Am J Kidney Dis	55	5	885-96	10.1053/j.ajkd.2009.12.031	Did not meet inclusion criteria during title and abstract
Psychological interventions for the sexual sequelae of cancer: a review of the literature	Brotto, L. A.; Yule, M.; Breckon, E.	2010	Dec	J Cancer Surviv	4	4	346-60	10.1007/s11764-010-0132-z	Did not meet inclusion criteria during title and abstract
Missed opportunities: Patterns of medical care and hospice utilization among ovarian cancer patients	Brown, A. J.; Sun, C. C.; Prescott, L. S.; Taylor, J. S.; Ramondetta, L. M.; Bodurka, D. C.	2014	Nov	Gynecologic Oncology	135	2	244-248	10.1016/j.ygyno.2014.08.039	Did not meet inclusion criteria during title and abstract
Adolescent knowledge and attitudes related to clinical trials	Brown, D. L.; Cowdery, J. E.; Jones, T. S.; Langford, A.; Gammage, C.; Jacobs, T. L.	2015	Jun	Clinical Trials	12	3	212-214	10.1177/1740774515571443	Did not meet inclusion criteria during title and abstract
The vitamin D paradox in Black Americans: A systems-based approach to investigating clinical practice, research, and public health - Expert panel meeting report	Brown, L. L.; Cohen, B.; Tabor, D.; ZappalÃ , G.; Maruvada, P.; Coates, P. M.	2018		BMC Proceedings	12			10.1186/s12919-018-0102-4	Did not meet inclusion criteria during title and abstract
Predictors of awareness of clinical trials and feelings about the use of medical information for research in a nationally representative US sample	Brown, M.; Moyer, A.	2010	Jun	Ethn Health	15	3	223-36	10.1080/13557851003624281	Did not meet inclusion criteria during title and abstract
EDICT and the Intercultural Cancer Council	Brown, P.	2009		J Cancer Educ	24	2 Suppl	S62-3	10.1080/08858190903404585	Did not meet inclusion criteria during title and abstract
Perceptions of participation in a phase I, II, or III clinical trial among African American patients with cancer: what do refusers say?	Brown, R. F.; Cadet, D. L.; Houlihan, R. H.; Thomson, M. D.; Pratt, E. C.; Sullivan, A.; Siminoff, L. A.	2013	Nov	J Oncol Pract	9	6	287-93	10.1200/jop.2013.001039	Did not meet inclusion criteria during title and abstract
A randomized clinical trial of diabetes self-management for Mexican Americans: Are there serendipitous health benefits for supporters of study participants?	Brown, S. A.; Garcia, A. A.; Orlander, P. R.; Hanis, C. L.	2017	Jan-Dec	Sage Open Medicine	5		7	10.1177/2050312116682125	Did not meet inclusion criteria during title and abstract
Community Health Workers "101" for Primary Care Providers and Other Stakeholders in Health Care Systems	Brownstein, J. N.; Hirsch, G. R.; Rosenthal, E. L.; Rush, C. H.	2011	Jul-Sep	Journal of Ambulatory Care Management	34	3	210-220	10.1097/JAC.0b013e31821c645d	Did not meet inclusion criteria during title and abstract
A state of the science on influential factors related to sun protective behaviors to prevent skin cancer in adults	Bruce, A. F.; Theeke, L.; Mallow, J.	2017		International Journal of Nursing Sciences	4	3	225-235	10.1016/j.ijnss.2017.05.005	Did not meet inclusion criteria during title and abstract
Automatic optimization of cardiac resynchronization therapy using SonR-rationale and design of the clinical trial of the SonRtip lead and automatic AV-VV optimization algorithm in the paradym RF SonR CRT-D (RESPOND CRT) trial	Brugada, J.; Brachmann, J.; Delnoy, P. P.; Padeletti, L.; Reynolds, D.; Ritter, P.; Borri-Brunetto, A.; Singh, J. P.	2014	Apr	Am Heart J	167	4	429-36	10.1016/j.ahj.2013.12.007	Did not meet inclusion criteria during title and abstract
Plasma apolipoprotein L1 levels do not correlate with CKD	Bruggeman, L. A.; O'Toole, J. F.; Ross, M. D.; Madhavan, S. M.; Smurzynski, M.; Wu, K.; Bosch, R. J.; Gupta, S.; Pollak, M. R.; Sedor, J. R.; Kalayjian, R. C.	2014	Mar	J Am Soc Nephrol	25	3	634-44	10.1681/asn.2013070700	Did not meet inclusion criteria during title and abstract
Cardiovascular health status in atahualpa residents: Characteristics and correlates	Brutto, O. H. D.; Mera, R. M.; Santamaria, M.; Castillo, P.; Zambrano, M.; Feraud, S.; BarberÃ¡n, P.; Montenegro, J. J.; PenÃ£herrera, E.; Pow-Chon-Long, F.; MontalvÃ¡n, M.; Tettamanti, D.; SantibÃ¡Ã±ez, R.; Brutto, V. J. D.	2017		Revista Ecuatoriana de Neurologia	26	2	101-110		Did not meet inclusion criteria during title and abstract
Psychological Factors Influencing the Decision of Urban Adolescents With Undiagnosed Asthma to Obtain Medical Care	Bruzzese, J. M.; Kingston, S.; Zhao, Y.; DiMeglio, J. S.; CÃ©spedes, A.; George, M.	2016	Nov	J Adolesc Health	59	5	543-548	10.1016/j.jadohealth.2016.06.010	Did not meet inclusion criteria during title and abstract
Youth and parent versions of the asthma-related anxiety scale: Development and initial testing	Bruzzese, J. M.; Unikel, L. H.; Shrout, P. E.; Klein, R. G.	2011		Pediatric, Allergy, Immunology, and Pulmonology	24	2	95-105	10.1089/ped.2011.0076	Did not meet inclusion criteria during title and abstract
Experience with precision genomics and tumor board, indicates frequent target identification, but barriers to delivery	Bryce, A. H.; Egan, J. B.; Borad, M. J.; Stewart, A. K.; Nowakowski, G. S.; Chanan-Khan, A.; Patnaik, M. M.; Ansell, S. M.; Banck, M. S.; Robinson, S. I.; Mansfield, A. S.; Klee, E. W.; Oliver, G. R.; McCormick, J. B.; Huneke, N. E.; Tagtow, C. M.; Jenkins, R. B.; Rumilla, K. M.; Kerr, S. E.; Kocher, J. P. A.; Beck, S. A.; Fernandez-Zapico, M. E.; Farrugia, G.; Lazaridis, K. N.; McWilliams, R. R.	2017	Apr	Oncotarget	8	16	27145-27154	10.18632/oncotarget.16057	Did not meet inclusion criteria during title and abstract
Skin cancer knowledge, awareness, beliefs and preventive behaviors among black and hispanic men and women	Buchanan Lunsford, N.; Berktold, J.; Holman, D. M.; Stein, K.; Prempeh, A.; Yerkes, A.	2018		Preventive Medicine Reports	12		203-209	10.1016/j.pmedr.2018.09.017	Did not meet inclusion criteria during title and abstract
Psychosocial barriers and facilitators to clinical trial enrollment and adherence for adolescents with cancer	Buchanan, N. D.; Block, R.; Smith, A. W.; Tai, E.	2014	Jun	Pediatrics	133 Suppl 3	Suppl 3	S123-30	10.1542/peds.2014-0122I	Did not meet inclusion criteria during title and abstract
Consideration of older patients for enrollment in phase 1 clinical trials: Exploring treatment related toxicities and outcomes	Buechel, M.; McGinnis, A.; Vesely, S. K.; Wade, K. S.; Moore, K. N.; Gunderson, C. C.	2018	Apr	Gynecol Oncol	149	1	28-32	10.1016/j.ygyno.2017.11.021	Did not meet inclusion criteria during title and abstract
Smartphone mobile application delivering personalized, real-time sun protection advice: a randomized clinical trial	Buller, D. B.; Berwick, M.; Lantz, K.; Buller, M. K.; Shane, J.; Kane, I.; Liu, X.	2015	May	JAMA Dermatol	151	5	497-504	10.1001/jamadermatol.2014.3889	Did not meet inclusion criteria during title and abstract
Future health of AYA survivors	Burkart, M.; Sanford, S.; Dinner, S.; Sharp, L.; Kinahan, K.	2019	Feb	Pediatr Blood Cancer	66	2	e27516	10.1002/pbc.27516	Did not meet inclusion criteria during title and abstract
The impact of a randomized controlled trial of a lifestyle intervention on postpartum physical activity among at-risk hispanic women: Estudio PARTO	Burkart, S.; Marcus, B. H.; Pekow, P.; Rosal, M. C.; Manson, J. E.; Braun, B.; Chasan-Taber, L.	2020		PLoS One	15	7	e0236408	10.1371/journal.pone.0236408	Did not meet inclusion criteria during title and abstract
Local Biologies and Ecologies of Screening: Tracing the Aftereffects of the "Shanghai Study"	Burke, N. J.	2014	Spr	Anthropological Quarterly	87	2	497-524	10.1353/anq.2014.0025	Did not meet inclusion criteria during title and abstract
Unpacking the 'black box' of lay health worker processes in a US-based intervention	Burke, N. J.; Phung, K.; Yu, F.; Wong, C.; Le, K.; Nguyen, I.; Nguyen, L.; Guan, A.; Nguyen, T. T.; Tsoh, J. Y.	2020	Feb	Health Promotion International	35	1	2025-05-16	10.1093/heapro/day094	Did not meet inclusion criteria during title and abstract
Increasing Ethnic Minority Participation in Substance Abuse Clinical Trials: Lessons Learned in the National Institute on Drug Abuse's Clinical Trials Network	Burlew, K.; Larios, S.; Suarez-Morales, L.; Holmes, B.; Venner, K.; Chavez, R.	2011	Oct	Cultural Diversity & Ethnic Minority Psychology	17	4	345-356	10.1037/a0025668	Did not meet inclusion criteria during title and abstract
Design and patient characteristics of the randomized controlled trial TExT-MEDâ€¯+â€¯FANS A test of mHealth augmented social support added to a patient-focused text-messaging intervention for emergency department patients with poorly controlled diabetes	Burner, E.; Mercado, J.; Hernandez-Saenz, A.; Peters, A.; Mack, W.; Baezconde-Garbanati, L.; Arora, S.; Wu, S.	2019	May	Contemp Clin Trials	80		2025-01-08	10.1016/j.cct.2019.03.003	Did not meet inclusion criteria during title and abstract
Racial/Ethnic Disparities in Colorectal Cancer Screening Across Healthcare Systems	Burnett-Hartman, A. N.; Mehta, S. J.; Zheng, Y. Y.; Ghai, N. R.; McLerran, D. F.; Chubak, J.; Quinn, V. P.; Skinner, C. S.; Corley, D. A.; Inadomi, J. M.; Doubeni, C. A.; Prospr Consortium	2016	Oct	American Journal of Preventive Medicine	51	4	E107-E115	10.1016/j.amepre.2016.02.025	Did not meet inclusion criteria during title and abstract
Interventions using pediatric diabetes registry data for quality improvement: A systematic review	Burry, E.; Ivers, N.; Mahmud, F. H.; Shulman, R.	2018	Nov	Pediatric Diabetes	19	7	1249-1256	10.1111/pedi.12699	Did not meet inclusion criteria during title and abstract
Telaprevir and Boceprevir in African Americans with Genotype 1 Chronic Hepatitis C: Implications for Patients and Providers	Burton, M. J.; Passarella, M. J.; McGuire, B. M.	2012	Aug	Southern Medical Journal	105	8	431-436	10.1097/SMJ.0b013e31825f033e	Did not meet inclusion criteria during title and abstract
Effects of resistance training on depression and cardiovascular disease risk in black men: Protocol for a randomized controlled trial	Busch, A. M.; Louie, M. E.; SantaBarbara, N. J.; Ajayi, A. A.; Gleason, N.; Dunsiger, S. I.; Carey, M. P.; Ciccolo, J. T.	2019	Oct	Mental Health and Physical Activity	17		9	10.1016/j.mhpa.2019.100299	Did not meet inclusion criteria during title and abstract
Light versus heavy smoking among African American men and women	Businelle, M. S.; Kendzor, D. E.; Costello, T. J.; Cofta-Woerpel, L.; Li, Y. S.; Mazas, C. A.; Vidrine, J. I.; Reitzel, L. R.; Cinciripini, P. M.; Ahluwalia, J. S.; Wetter, D. W.	2009	Feb	Addictive Behaviors	34	2	197-203	10.1016/j.addbeh.2008.10.009	Did not meet inclusion criteria during title and abstract
Heart Failure in Older Adults	Butrous, H.; Hummel, S. L.	2016	Sep	Can J Cardiol	32	9	1140-7	10.1016/j.cjca.2016.05.005	Did not meet inclusion criteria during title and abstract
Factors associated with poor controller medication use in children with high asthma emergency department use	Butz, A.; Morphew, T.; Lewis-Land, C.; Kub, J.; Bellin, M.; Ogborn, J.; Mudd, S. S.; Bollinger, M. E.; Tsoukleris, M.	2017	Apr	Ann Allergy Asthma Immunol	118	4	419-426	10.1016/j.anai.2017.01.007	Did not meet inclusion criteria during title and abstract
Factors associated with completion of a behavioral intervention for caregivers of urban children with asthma	Butz, A. M.; Halterman, J. S.; Bellin, M.; Kub, J.; Frick, K. D.; Lewis-Land, C.; Walker, J.; Donithan, M.; Tsoukleris, M.; Bollinger, M. E.	2012	Nov	J Asthma	49	9	977-88	10.3109/02770903.2012.721435	Did not meet inclusion criteria during title and abstract
Association between second hand smoke (SHS) exposure and caregiver stress in children with poorly controlled asthma	Butz, A. M.; Tsoukleris, M.; Elizabeth Bollinger, M.; Jassal, M.; Bellin, M. H.; Kub, J.; Mudd, S.; Ogborn, C. J.; Lewis-Land, C.; Thompson, R. E.	2019	Sep	J Asthma	56	9	915-926	10.1080/02770903.2018.1509989	Did not meet inclusion criteria during title and abstract
Narrow-band imaging versus white light versus mapping biopsy for gastric intestinal metaplasia: a prospective blinded trial	Buxbaum, J. L.; Hormozdi, D.; Dinis-Ribeiro, M.; Lane, C.; Dias-Silva, D.; Sahakian, A.; Jayaram, P.; Pimentel-Nunes, P.; Shue, D.; Pepper, M.; Cho, D.; Laine, L.	2017	Nov	Gastrointest Endosc	86	5	857-865	10.1016/j.gie.2017.03.1528	Did not meet inclusion criteria during title and abstract
Disease-Free and Overall Survival Among Patients With Operable HER2-Positive Breast Cancer Treated With Sequential vs Concurrent Chemotherapy: The ACOSOG Z1041 (Alliance) Randomized Clinical Trial	Buzdar, A. U.; Suman, V. J.; Meric-Bernstam, F.; Leitch, A. M.; Ellis, M. J.; Boughey, J. C.; Unzeitig, G. W.; Royce, M. E.; Hunt, K. K.	2019	2025-01-01	JAMA Oncol	5	1	45-50	10.1001/jamaoncol.2018.3691	Did not meet inclusion criteria during title and abstract
Researching asthma across the ages: insights from the National Heart, Lung, and Blood Institute's Asthma Network	Cabana, M. D.; Kunselman, S. J.; Nyenhuis, S. M.; Wechsler, M. E.	2014	Jan	J Allergy Clin Immunol	133	1	27-33	10.1016/j.jaci.2013.10.026	Did not meet inclusion criteria during title and abstract
Collaborative planning approach to inform the implementation of a healthcare manager intervention for hispanics with serious mental illness: a study protocol	Cabassa, L. J.; Druss, B.; Wang, Y. J.; Lewis-Fernandez, R.	2011	Jul	Implementation Science	6		12	10.1186/1748-5908-6-80	Did not meet inclusion criteria during title and abstract
Do Genomic Factors Play a Role in Diabetic Retinopathy?	Cabrera, A. P.; Monickaraj, F.; Rangasamy, S.; Hobbs, S.; McGuire, P.; Das, A.	2020	Jan	Journal of Clinical Medicine	9	1	17	10.3390/jcm9010216	Did not meet inclusion criteria during title and abstract
Feasibility of institutional registry-based recruitment for enrolling newly diagnosed breast cancer patients in an exercise trial	Cadmus Bertram, L. A.; Chung, G.; Yu, H.; Salovey, P.; Irwin, M.	2011	Sep	J Phys Act Health	8	7	955-63	10.1123/jpah.8.7.955	Did not meet inclusion criteria during title and abstract
Transforming Community Members Into Diabetes Cultural Health Brokers The Neighborhood Health Talker Project	Cadzow, R. B.; Craig, M.; Rowe, J.; Kahn, L. S.	2013	Jan-Feb	Diabetes Educator	39	1	100-108	10.1177/0145721712465342	Did not meet inclusion criteria during title and abstract
EMPOWER: An Intervention to Address Barriers to Pain Management in Hospice	Cagle, J. G.; Zimmerman, S.; Cohen, L. W.; Porter, L. S.; Hanson, L. C.; Reed, D.	2015	Jan	Journal of Pain and Symptom Management	49	1	2025-01-12	10.1016/j.jpainsymman.2014.05.007	Did not meet inclusion criteria during title and abstract
Sickle cell trait and risk of cognitive impairment in African-Americans: The REGARDS cohort	Cahill, C. R.; Leach, J. M.; McClure, L. A.; Irvin, M. R.; Zakai, N. A.; Naik, R.; Unverzagt, F.; Wadley, V. G.; Hyacinth, H. I.; Manly, J.; Judd, S. E.; Winkler, C.; Cushman, M.	2019		EClinicalMedicine	11		27-33	10.1016/j.eclinm.2019.05.003	Did not meet inclusion criteria during title and abstract
TAS2R38 Predisposition to Bitter Taste Associated with Differential Changes in Vegetable Intake in Response to a Community-Based Dietary Intervention	Calancie, L.; Keyserling, T. C.; Taillie, L. S.; Robasky, K.; Patterson, C.; Ammerman, A. S.; Schisler, J. C.	2018	Jun	G3-Genes Genomes Genetics	8	6	2107-2119	10.1534/g3.118.300547	Did not meet inclusion criteria during title and abstract
Effectiveness of motivational interviewing for improving self-care among Northern Plains Indians with type 2 diabetes	Calhoun, D.; Brod, R.; Kirlin, K.; Howard, B. V.; Schuldberg, D.; Fiore, C.	2010		Diabetes Spectrum	23	2	107-114	10.2337/diaspect.23.2.107	Did not meet inclusion criteria during title and abstract
Immune checkpoint inhibition in upper tract urothelial carcinoma	Califano, G.; Ouzaid, I.; Verze, P.; Hermieu, J. F.; Mirone, V.; Xylinas, E.	2020		World Journal of Urology			11	10.1007/s00345-020-03502-7	Did not meet inclusion criteria during title and abstract
Immune checkpoint blockade for non-small cell lung cancer: What is the role in the special populations?	Califano, R.; Gomes, F.; Ackermann, C. J.; Rafee, S.; Tsakonas, G.; Ekman, S.	2020	Jan	Eur J Cancer	125		2025-01-11	10.1016/j.ejca.2019.11.010	Did not meet inclusion criteria during title and abstract
Overcoming practical challenges to conducting clinical research in the inpatient stroke rehabilitation setting	Campbell, G. B.; Skidmore, E. R.; Whyte, E. M.; Matthews, J. T.	2015	Oct	Topics in Stroke Rehabilitation	22	5	386-395	10.1179/1074935714z.0000000045	Did not meet inclusion criteria during title and abstract
Characterization of hepatic enzyme activity in older adults with dementia: Potential impact on personalizing pharmacotherapy	Campbell, N. L.; Skaar, T. C.; Perkins, A. J.; Gao, S.; Li, L.; Khan, B. A.; Boustani, M. A.	2015		Clinical Interventions in Aging	10		269-275	10.2147/CIA.S65980	Did not meet inclusion criteria during title and abstract
Levels of fatigue and distress in senior prostate cancer survivors enrolled in a 12-week randomized controlled trial of Qigong	Campo, R. A.; Agarwal, N.; LaStayo, P. C.; O'Connor, K.; Pappas, L.; Boucher, K. M.; Gardner, J.; Smith, S.; Light, K. C.; Kinney, A. Y.	2014	Mar	J Cancer Surviv	8	1	60-9	10.1007/s11764-013-0315-5	Did not meet inclusion criteria during title and abstract
Effectiveness of a Community Health Worker-Led Diabetes Intervention among Older and Younger Latino Participants: Results from a Randomized Controlled Trial	Campos, B. M.; Kieffer, E. C.; Sinco, B.; Palmisano, G.; Spencer, M. S.; Piatt, G. A.	2018	Sep	Geriatrics	3	3	13	10.3390/geriatrics3030047	Did not meet inclusion criteria during title and abstract
Race reporting and disparities in clinical trials on Alzheimer's disease: A systematic review	Canevelli, M.; Bruno, G.; Grande, G.; Quarata, F.; Raganato, R.; Remiddi, F.; Valletta, M.; Zaccaria, V.; Vanacore, N.; Cesari, M.	2019	Jun	Neuroscience and Biobehavioral Reviews	101		122-128	10.1016/j.neubiorev.2019.03.020	Did not meet inclusion criteria during title and abstract
Breast cancer characteristics in Mongolian and disparities of ethnicities among Chinese patients	Cao, T. Z.; Chen, C.; Han, X. H.; Sun, S.; Yuan, J. P.; Wang, Y. H.; Li, J. J.; Sun, J. Z.; Sun, S. R.	2017		International Journal of Clinical and Experimental Medicine	10	3	5046-5053		Did not meet inclusion criteria during title and abstract
Ethnic and biological differences in the association between physical activity and survival after breast cancer	Cao, Y.; Baumgartner, K. B.; Visvanathan, K.; Boone, S. D.; Baumgartner, R. N.; Connor, A. E.	2020		Npj Breast Cancer	6	1		10.1038/s41523-020-00194-5	Did not meet inclusion criteria during title and abstract
Association of DPP-4 activity with BMD, body composition, and incident hip fracture: the Cardiovascular Health Study	Carbone, L. D.; Buzkova, P.; Fink, H. A.; Robbins, J. A.; Bethel, M.; Isales, C. M.; Hill, W. D.	2017	May	Osteoporosis International	28	5	1631-1640	10.1007/s00198-017-3916-4	Did not meet inclusion criteria during title and abstract
Under-Enrollment of Women in Stroke Clinical Trials: What Are the Causes and What Should Be Done About It?	Carcel, Cheryl; Reeves, Mathew	2021		Stroke (00392499)	52	1	452-457	10.1161/STROKEAHA.120.033227	Did not meet inclusion criteria during title and abstract
Improving Diabetes Management in Emerging Adulthood: An Intervention Development Study Using the Multiphase Optimization Strategy	Carcone, A. I.; Ellis, D. A.; Eggly, S.; MacDonell, K. E.; Ghosh, S.; Buggs-Saxton, C.; Ondersma, S. J.	2020	Oct	Jmir Research Protocols	9	10	16	10.2196/20191	Did not meet inclusion criteria during title and abstract
Community-based participatory approach to reduce breast cancer disparities in south Dallas	Cardarelli, K.; Jackson, R.; Martin, M.; Linnear, K.; Lopez, R.; Senteio, C.; Weaver, P.; Hill, A.; Banda, J.; Epperson-Brown, M.; Morrison, J.; Parrish, D.; Newton, J. R.; Royster, M.; Haley, S.; Lafayette, C.; Harris, P.; Vishwanatha, J. K.; Johnson, E. S.	2011	Winter	Prog Community Health Partnersh	5	4	375-85		Did not meet inclusion criteria during title and abstract
Adherence to adding inhaled corticosteroids to rescue therapy in a pragmatic trial with adults with asthma: A pilot study	Cardet, J. C.; Busse, P. J.; Carroll, J. K.; Casale, T. B.; Coyne-Beasley, T.; Dixon-Williams, S.; Fagan, M.; Forth, V. E.; Fuhlbrigge, A. L.; Hernandez, M. L.; Kaelber, D.; Kaplan, B.; Lorenzi, M.; Madison, S.; Maher, N. E.; Majewski, K.; Manning, B.; McKee, M. D.; Nazario, S.; Pace, W. D.; Pencina, M. J.; Rand, C. S.; Rodriguez-Louis, J.; She, L.; Shields, J.; Teng, J. E.; Wechsler, M. E.; Wisn…	2020	May	Ann Allergy Asthma Immunol	124	5	487-493.e1	10.1016/j.anai.2019.12.027	Did not meet inclusion criteria during title and abstract
Capacity for Cancer Care Delivery Research in National Cancer Institute Community Oncology Research Program Community Practices: Availability of Radiology and Primary Care Research Partners	Carlos, R. C.; Sicks, J. D.; Chang, G. J.; Lyss, A. P.; Stewart, T. L.; Sung, L.; Weaver, K. E.	2017	Dec	J Am Coll Radiol	14	12	1530-1537	10.1016/j.jacr.2017.08.029	Did not meet inclusion criteria during title and abstract
Lung Cancer Screening in the National Cancer Institute Community Oncology Research Program: Availability and Service Organization	Carlos, R. C.; Sicks, J. D.; Chiles, C.; Gansauer, L.; Kamen, C. S.; Kazak, A. E.; Neuman, H. B.; Unger, J. M.; Weaver, K. E.	2019	Apr	J Am Coll Radiol	16	4 Pt A	427-434	10.1016/j.jacr.2018.12.016	Did not meet inclusion criteria during title and abstract
Barriers to Quitting Smoking Among Young Adults: The Role of Socioeconomic Status	Carlson, S.; Widome, R.; Fabian, L.; Luo, X. H.; Forster, J.	2018	Feb	American Journal of Health Promotion	32	2	294-300	10.1177/0890117117696350	Did not meet inclusion criteria during title and abstract
Feasibility, Acceptability and Findings from a Pilot Randomized Controlled Intervention Study on the Impact of a Book Designed to Inform Patients about Cancer Clinical Trials	Carney, P. A.; Tucker, E. K.; Newby, T. A.; Beer, T. M.	2014	Mar	Journal of Cancer Education	29	1	181-187	10.1007/s13187-013-0567-9	Did not meet inclusion criteria during title and abstract
Paced respiration for vasomotor and other menopausal symptoms: a randomized, controlled trial	Carpenter, J. S.; Burns, D. S.; Wu, J.; Otte, J. L.; Schneider, B.; Ryker, K.; Tallman, E.; Yu, M.	2013	Feb	J Gen Intern Med	28	2	193-200	10.1007/s11606-012-2202-6	Did not meet inclusion criteria during title and abstract
Effect of escitalopram on hot flash interference: a randomized, controlled trial	Carpenter, J. S.; Guthrie, K. A.; Larson, J. C.; Freeman, E. W.; Joffe, H.; Reed, S. D.; Ensrud, K. E.; LaCroix, A. Z.	2012	Jun	Fertility and Sterility	97	6	1399-+	10.1016/j.fertnstert.2012.03.001	Did not meet inclusion criteria during title and abstract
Elagolix Alone or With Add-Back Therapy in Women With Heavy Menstrual Bleeding and Uterine Leiomyomas: A Randomized Controlled Trial	Carr, B. R.; Stewart, E. A.; Archer, D. F.; Al-Hendy, A.; Bradley, L.; Watts, N. B.; Diamond, M. P.; Gao, J.; Owens, C. D.; Chwalisz, K.; Duan, W. R.; Soliman, A. M.; Dufek, M. B.; Simon, J. A.	2018	Nov	Obstet Gynecol	132	5	1252-1264	10.1097/aog.0000000000002933	Did not meet inclusion criteria during title and abstract
Rationale and design of the research project of the South Florida Center for the Reduction of Cancer Health Disparities (SUCCESS): study protocol for a randomized controlled trial	Carrasquillo, O.; McCann, S.; Amofah, A.; Pierre, L.; Rodriguez, B.; Alonzo, Y.; Ilangovan, K.; Gonzalez, M.; Trevil, D.; Byrne, M. M.; Koru-Sengul, T.; Kobetz, E.	2014	Jul	Trials	15		11	10.1186/1745-6215-15-299	Did not meet inclusion criteria during title and abstract
Rationale and design of the Miami Healthy Heart Initiative: a randomized controlled study of a community health worker intervention among Latino patients with poorly controlled diabetes	Carrasquillo, O.; Patberg, E.; Alonzo, Y.; Li, H.; Kenya, S.	2014		International Journal of General Medicine	7		115-126	10.2147/ijgm.S56250	Did not meet inclusion criteria during title and abstract
Hispanic Secondary Stroke Prevention Initiative Design: Study Protocol and Rationale for a Randomized Controlled Trial	Carrasquillo, O.; Young, B.; Dang, S.; Fontan, O.; Ferras, N.; Romano, J. G.; Dong, C. H.; Kenya, S.	2018	Oct	Jmir Research Protocols	7	10	58-69	10.2196/11083	Did not meet inclusion criteria during title and abstract
Improving Asthma in Hispanic Families Through a Home-Based Educational Intervention	Carrillo, G.; Spence-Almaguer, E.; Lucio, R. L.; Chong-Menard, B.; Smith, K.	2015		Pediatric, Allergy, Immunology, and Pulmonology	28	3	165-171	10.1089/ped.2015.0523	Did not meet inclusion criteria during title and abstract
Patients' experiences with navigation for cancer care	Carroll, J. K.; Humiston, S. G.; Meldrum, S. C.; Salamone, C. M.; Jean-Pierre, P.; Epstein, R. M.; Fiscella, K.	2010	Aug	Patient Education and Counseling	80	2	241-247	10.1016/j.pec.2009.10.024	Did not meet inclusion criteria during title and abstract
"Get Ready and Empowered About Treatment" (GREAT) Study: a Pragmatic Randomized Controlled Trial of Activation in Persons Living with HIV	Carroll, J. K.; Tobin, J. N.; Luque, A.; Farah, S.; Sanders, M.; Cassells, A.; Fine, S. M.; Cross, W.; Boyd, M.; Holder, T.; Thomas, M.; Overa, C. C.; Fiscella, K.	2019	Sep	Journal of General Internal Medicine	34	9	1782-1789	10.1007/s11606-019-05102-7	Did not meet inclusion criteria during title and abstract
Mindful Yoga for women with metastatic breast cancer: design of a randomized controlled trial	Carson, J. W.; Carson, K. M.; Olsen, M. K.; Sanders, L.; Porter, L. S.	2017	2025-03-13	BMC Complement Altern Med	17	1	153	10.1186/s12906-017-1672-9	Did not meet inclusion criteria during title and abstract
Cluster-randomized trial of a physician/pharmacist collaborative model to improve blood pressure control	Carter, B. L.; Coffey, C. S.; Ardery, G.; Uribe, L.; Ecklund, D.; James, P.; Egan, B.; Vander Weg, M.; Chrischilles, E.; Vaughn, T.	2015	May	Circ Cardiovasc Qual Outcomes	8	3	235-43	10.1161/circoutcomes.114.001283	Did not meet inclusion criteria during title and abstract
A Cluster-Randomized Trial of a Centralized Clinical Pharmacy Cardiovascular Risk Service to Improve Guideline Adherence	Carter, B. L.; Coffey, C. S.; Chrischilles, E. A.; Ardery, G.; Ecklund, D.; Gryzlak, B.; Vander Weg, M. W.; James, P. A.; Christensen, A. J.; Parker, C. P.; Gums, T.; Finkelstein, R. J.; Uribe, L.; Polgreen, L. A.	2015	Jul	Pharmacotherapy	35	7	653-62	10.1002/phar.1603	Did not meet inclusion criteria during title and abstract
LOWER SERUM 25-HYDROXYVITAMIN D IS ASSOCIATED WITH OBESITY BUT NOT COMMON CHRONIC CONDITIONS: AN OBSERVATIONAL STUDY OF AFRICAN AMERICAN AND CAUCASIAN MALE VETERANS	Cartier, J. L.; Kukreja, S. C.; Barengolts, E.	2017	Mar	Endocrine Practice	23	3	271-278	10.4158/ep161456.Or	Did not meet inclusion criteria during title and abstract
How confident are young adult cancer survivors in managing their survivorship care? A report from the LIVESTRONG (TM) Survivorship Center of Excellence Network	Casillas, J.; Syrjala, K. L.; Ganz, P. A.; Hammond, E.; Marcus, A. C.; Moss, K. M.; Crespi, C. M.; Lu, P. Y.; McCabe, M. S.; Ford, J. S.; Jacobs, L. A.; Pucci, D.; Palmer, S. C.; Termuhlen, A. M.; Diller, L.; Campbell, M.; Jones, B.; Friedman, D. L.	2011	Dec	Journal of Cancer Survivorship	5	4	371-381	10.1007/s11764-011-0199-1	Did not meet inclusion criteria during title and abstract
Colorectal Cancer Educational Intervention Targeting Latino Patients Attending a Community Health Center	Castaneda, S. F.; Xiong, Y.; Gallo, L. C.; Yepes-Rios, M.; Ji, M.; Talavera, A. C.; Mendoza, P. M.; Talavera, G. A.	2012	Jul	Journal of Primary Care and Community Health	3	3	164-169	10.1177/2150131911427731	Did not meet inclusion criteria during title and abstract
Are race-specific ERCC1 haplotypes in melanoma cases versus controls related to the predictive and prognostic value of ERCC1 N118N?	Gao, R.; Reece, K. M.; Sissung, T.; Fu, S. H.; Venzon, D. J.; Reed, E.; Spencer, S. D.; Price, D. K.; Figg, W. D.	2013		BMJ Open	3	1	7	10.1136/bmjopen-2012-002030	Did not meet inclusion criteria during title and abstract
A cluster-randomized trial shows telephone peer coaching for parents reduces children's asthma morbidity	Garbutt, J. M.; Yan, Y.; Highstein, G.; Strunk, R. C.	2015	May	Journal of Allergy and Clinical Immunology	135	5	1163-U534	10.1016/j.jaci.2014.09.033	Did not meet inclusion criteria during title and abstract
Factors Influencing Colorectal Cancer Screening Participation	Garcia, A. Z. G.	2012		Gastroenterology Research and Practice	2012		8	10.1155/2012/483417	Did not meet inclusion criteria during title and abstract
Feasibility and acceptability of a beverage intervention for Hispanic adults: results from a pilot randomized controlled trial	Garcia, D. O.; Morrill, K. E.; Aceves, B.; Valdez, L. A.; Rabe, B. A.; Bell, M. L.; Hakim, I. A.; Martinez, J. A.; Thomson, C. A.	2019	Mar	Public Health Nutrition	22	3	542-552	10.1017/s1368980018003051	Did not meet inclusion criteria during title and abstract
A Gender- and Culturally Sensitive Weight Loss Intervention for Hispanic Men: Results From the Animo Pilot Randomized Controlled Trial	Garcia, D. O.; Valdez, L. A.; Aceves, B.; Bell, M. L.; Humphrey, K.; Hingle, M.; McEwen, M.; Hooker, S. P.	2019	Oct	Health Education & Behavior	46	5	763-772	10.1177/1090198119853011	Did not meet inclusion criteria during title and abstract
Retention strategies for health disparities preventive trials: findings from the Early Childhood Caries Collaborating Centers	Garcia, R. I.; Tiwari, T.; Ramos-Gomez, F.; Heaton, B.; Orozco, M.; Rasmussen, M.; Braun, P.; Henshaw, M.; Borrelli, B.; Albino, J.; Diamond, C.; Gebel, C.; Batliner, T. S.; Barker, J. C.; Gregorich, S.; Gansky, S. A.	2017	Win	Journal of Public Health Dentistry	77	1	63-77	10.1111/jphd.12182	Did not meet inclusion criteria during title and abstract
Incorporating a location-based socioeconomic index into a de-identified i2b2 clinical data warehouse	Gardner, B. J.; Pedersen, J. G.; Campbell, M. E.; McClay, J. C.	2019	Apr	Journal of the American Medical Informatics Association	26	4	286-293	10.1093/jamia/ocy172	Did not meet inclusion criteria during title and abstract
Divergent Six Month Functional Recovery Trajectories and Predictors after Traumatic Brain Injury: Novel Insights from the Citicoline Brain Injury Treatment Trial Study	Gardner, R. C.; Cheng, J.; Ferguson, A. R.; Boylan, R.; Boscardin, J.; Zafonte, R. D.; Manley, G. T.; Bagiella, E.; Ansel, B. M.; Novack, T. A.; Friedewald, W. T.; Hesdorffer, D. C.; Timmons, S. D.; Jallo, J.; Eisenberg, H.; Hart, T.; Ricker, J. H.; Diaz-Arrastia, R.; Merchant, R. E.; Temkin, N. R.; Melton, S.; Dikmen, S. S.; Okonkwo, D. O.; Citicoline Brain Injury, Treatment	2019	Sep	Journal of Neurotrauma	36	17	2521-2532	10.1089/neu.2018.6167	Did not meet inclusion criteria during title and abstract
Phase I pharmacokinetic and pharmacodynamic study of triciribine phosphate monohydrate, a small-molecule inhibitor of AKT phosphorylation, in adult subjects with solid tumors containing activated AKT	Garrett, C. R.; Coppola, D.; Wenham, R. M.; Cubitt, C. L.; Neuger, A. M.; Frost, T. J.; Lush, R. M.; Sullivan, D. M.; Cheng, J. Q.; Sebti, S. M.	2011	Dec	Investigational New Drugs	29	6	1381-1389	10.1007/s10637-010-9479-2	Did not meet inclusion criteria during title and abstract
Bridging the transition from cancer patient to survivor: Pilot study results of the Cancer Survivor Telephone Education and Personal Support (C-STEPS) program	Garrett, K.; Okuyama, S.; Jones, W.; Barnes, D.; Tran, Z.; Spencer, L.; Lewis, K.; Maroni, P.; Chesney, M.; Marcus, A.	2013	Aug	Patient Education and Counseling	92	2	266-272	10.1016/j.pec.2013.04.002	Did not meet inclusion criteria during title and abstract
The effects of a nurse case manager and a community health worker team on diabetic control, emergency department visits, and hospitalizations among urban African Americans with type 2 diabetes mellitus: a randomized controlled trial	Gary, T. L.; Batts-Turner, M.; Yeh, H. C.; Hill-Briggs, F.; Bone, L. R.; Wang, N. Y.; Levine, D. M.; Powe, N. R.; Saudek, C. D.; Hill, M. N.; McGuire, M.; Brancati, F. L.	2009	2025-10-26	Arch Intern Med	169	19	1788-94	10.1001/archinternmed.2009.338	Did not meet inclusion criteria during title and abstract
Transforming the Cross Cultural Collaborative of Pierce County Through Assessment Capacity Building	Garza, M. A.; Abatemarco, D. J.; Gizzi, C.; Abegglen, L. M.; Johnson-Conley, C.	2009	Jan-Feb	Journal of Public Health Management and Practice	15	1	70-74		Did not meet inclusion criteria during title and abstract
Advances in the multimodality management of high-risk prostate cancer	Garzotto, M.; Hung, A. Y.	2013	Apr	Surg Oncol Clin N Am	22	2	375-94	10.1016/j.soc.2012.12.012	Did not meet inclusion criteria during title and abstract
Children's parasympathetic reactivity to specific emotions moderates response to intervention for early-onset aggression	Gatzke-Kopp, L. M.; Greenberg, M.; Bierman, K.	2015		J Clin Child Adolesc Psychol	44	2	291-304	10.1080/15374416.2013.862801	Did not meet inclusion criteria during title and abstract
Video Game Rehabilitation for Outpatient Stroke (VIGoROUS): protocol for a multi-center comparative effectiveness trial of in-home gamified constraint-induced movement therapy for rehabilitation of chronic upper extremity hemiparesis	Gauthier, L. V.; Kane, C.; Borstad, A.; Strahl, N.; Uswatte, G.; Taub, E.; Morris, D.; Hall, A.; Arakelian, M.; Mark, V.	2017	Jun	Bmc Neurology	17		18	10.1186/s12883-017-0888-0	Did not meet inclusion criteria during title and abstract
The effect of periodontal therapy on glycaemic control in a Hispanic population with type 2 diabetes: a randomized controlled trial	Gay, I. C.; Tran, D. T.; Cavender, A. C.; Weltman, R.; Chang, J.; Luckenbach, E.; Tribble, G. D.	2014	Jul	J Clin Periodontol	41	7	673-80	10.1111/jcpe.12268	Did not meet inclusion criteria during title and abstract
A Meta-Analysis of Motivational Interviewing Interventions for Pediatric Health Behavior Change	Gayes, L. A.; Steele, R. G.	2014	Jun	Journal of Consulting and Clinical Psychology	82	3	521-535	10.1037/a0035917	Did not meet inclusion criteria during title and abstract
Use of quantitative clinical pharmacology to improve early clinical development success in neurodegenerative diseases	Geerts, H.; Gieschke, R.; Peck, R.	2018		Expert Review of Clinical Pharmacology	11	8	789-795	10.1080/17512433.2018.1501555	Did not meet inclusion criteria during title and abstract
A pilot replication of QUIT, a randomized controlled trial of a brief intervention for reducing risky drug use, among Latino primary care patients	Gelberg, L.; Andersen, R. M.; Rico, M. W.; Vahidi, M.; Natera Rey, G.; Shoptaw, S.; Leake, B. D.; Serota, M.; Singleton, K.; Baumeister, S. E.	2017	2025-10-01	Drug Alcohol Depend	179		433-440	10.1016/j.drugalcdep.2017.04.022	Did not meet inclusion criteria during title and abstract
Are Cancer Survivors Willing to Participate in Research?	Geller, B. M.; Mace, J.; Vacek, P.; Johnson, A.; Lamer, C.; Cranmer, D.	2011	Oct	Journal of Community Health	36	5	772-778	10.1007/s10900-011-9374-6	Did not meet inclusion criteria during title and abstract
Navigating Language Barriers: A Systematic Review of Patient Navigators' Impact on Cancer Screening for Limited English Proficient Patients	Genoff, M. C.; Zaballa, A.; Gany, F.; Gonzalez, J.; Ramirez, J.; Jewell, S. T.; Diamond, L. C.	2016	Apr	J Gen Intern Med	31	4	426-34	10.1007/s11606-015-3572-3	Did not meet inclusion criteria during title and abstract
Shared decision-making in the BREATHE asthma intervention trial: A research protocol	George, M.; Pantalon, M. V.; Sommers, M. S.; Glanz, K.; Jia, H. M.; Chung, A. N.; Norful, A. A.; Poghosyan, L.; Coleman, D.; Bruzzese, J. M.	2019	Apr	Journal of Advanced Nursing	75	4	876-887	10.1111/jan.13916	Did not meet inclusion criteria during title and abstract
A Systematic Review of Barriers and Facilitators to Minority Research Participation Among African Americans, Latinos, Asian Americans, and Pacific Islanders	George, S.; Duran, N.; Norris, K.	2014	Feb	American Journal of Public Health	104	2	E16-E31	10.2105/ajph.2013.301706	Did not meet inclusion criteria during title and abstract
How Do Low-Income Urban African Americans and Latinos Feel about Telemedicine? A Diffusion of Innovation Analysis	George, S.; Hamilton, A.; Baker, R. S.	2012		International Journal of Telemedicine and Applications	2012		9	10.1155/2012/715194	Did not meet inclusion criteria during title and abstract
School-supervised use of a once-daily inhaled corticosteroid regimen: AÂ cluster randomized trial	Gerald, J. K.; Fisher, J. M.; Brown, M. A.; Clemens, C. J.; Moore, M. A.; Carvajal, S. C.; Bryson, D.; Stefan, N.; Billheimer, D.; Gerald, L. B.	2019	Feb	J Allergy Clin Immunol	143	2	755-764	10.1016/j.jaci.2018.06.048	Did not meet inclusion criteria during title and abstract
Availability of asthma quick relief medication in five Alabama school systems	Gerald, J. K.; Stroupe, N.; McClure, L. A.; Wheeler, L.; Gerald, L. B.	2012		Pediatric, Allergy, Immunology, and Pulmonology	25	1	2025-11-16	10.1089/ped.2011.0118	Did not meet inclusion criteria during title and abstract
Increasing Adherence to Inhaled Steroid Therapy Among Schoolchildren: Randomized, Controlled Trial of School-Based Supervised Asthma Therapy	Gerald, L. B.; McClure, L. A.; Mangan, J. M.; Harrington, K. F.; Gibson, L.; Erwin, S.; Atchison, J.; Grad, R.	2009	Feb	Pediatrics	123	2	466-474	10.1542/peds.2008-0499	Did not meet inclusion criteria during title and abstract
Incidence and Progression of Chronic Kidney Disease in Black and White Individuals with Type 2 Diabetes	Gerber, C.; Cai, X.; Lee, J.; Craven, T.; Scialla, J.; Souma, N.; Srivastava, A.; Mehta, R.; Paluch, A.; Hodakowski, A.; Frazier, R.; Carnethon, M. R.; Wolf, M. S.; Isakova, T.	2018	2025-06-07	Clin J Am Soc Nephrol	13	6	884-892	10.2215/cjn.11871017	Did not meet inclusion criteria during title and abstract
Tracking the Nonenrolled: Lung Cancer Screening Patterns Among Individuals not Accrued to a Clinical Trial	Gerber, D. E.; Hamann, H. A.; Chavez, C.; Dorsey, O.; Santini, N. O.; Browning, T.; Ochoa, C. D.; Adesina, J.; Natchimuthu, V. S.; Steen, E.; Zhu, H.; Lee, S. J. C.	2020	Jul	Clinical Lung Cancer	21	4	326-332	10.1016/j.cllc.2020.02.010	Did not meet inclusion criteria during title and abstract
Patient navigation for lung cancer screening in an urban safety-net system: Protocol for a pragmatic randomized clinical trial	Gerber, D. E.; Hamann, H. A.; Santini, N. O.; Abbara, S.; Chiu, H.; McGuire, M.; Quirk, L.; Zhu, H.; Lee, S. J. C.	2017	Sep	Contemporary Clinical Trials	60		78-85	10.1016/j.cct.2017.07.003	Did not meet inclusion criteria during title and abstract
Patient Engagement in Medical Research Among Older Adults: Analysis of the Health Information National Trends Survey	Gerido, L. H.; Tang, X.; Ernst, B.; Langford, A.; He, Z.	2019	Oct	Journal of Medical Internet Research	21	10	11	10.2196/15035	Did not meet inclusion criteria during title and abstract
Cross-sex Hormones and Acute Cardiovascular Events in Transgender Persons A Cohort Study	Getahun, D.; Nash, R.; Flanders, W. D.; Baird, T. C.; Becerra-Culqui, T. A.; Cromwell, L.; Hunkeler, E.; Lash, T. L.; Millman, A.; Quinn, V. P.; Robinson, B.; Roblin, D.; Silverberg, M. J.; Safer, J.; Slovis, J.; Tangpricha, V.; Goodman, M.	2018	Aug	Annals of Internal Medicine	169	4	205-+	10.7326/m17-2785	Did not meet inclusion criteria during title and abstract
Diabetes control among Hispanics in the action to control cardiovascular risk in diabetes trial	Getaneh, A.; Light, L. S.; Brillon, D. J.; Calles EscandÃ³n, J.; Felicetta, J.; Evans, G. W.; Lopez-Jimenez, C. R.; Cuddihy, R.; Bigger, J. T.	2012	Nov	J Gen Intern Med	27	11	1499-505	10.1007/s11606-012-2131-4	Did not meet inclusion criteria during title and abstract
Early discharge as a mediator of greater ICU-level care requirements in patients not enrolled on the AAML0531 clinical trial: a Children's Oncology Group report	Getz, K. D.; Miller, T. P.; Seif, A. E.; Li, Y.; Huang, Y. S.; Alonzo, T.; Gerbing, R.; Sung, L.; Hall, M.; Bagatell, R.; Gamis, A.; Fisher, B. T.; Aplenc, R.	2016	Sep	Cancer Med	5	9	2412-6	10.1002/cam4.839	Did not meet inclusion criteria during title and abstract
Colorectal Cancer Screening Participation Among Asian Americans Overall and Subgroups in an Integrated Health Care Setting with Organized Screening	Ghai, N. R.; Jensen, C. D.; Corley, D. A.; Doubeni, C. A.; Schottinger, J. E.; Zauber, A. G.; Lee, A. T.; Contreras, R.; Levin, T. R.; Lee, J. K.; Quinn, V. P.	2018	Sep	Clinical and Translational Gastroenterology	9		8	10.1038/s41424-018-0051-2	Did not meet inclusion criteria during title and abstract
Sex, race and ethnicity: Providing quality care for elderly patients hospitalized with heart failure	Ghali, J. K.	2009		Aging Health	5	2	171-176	10.2217/ahe.09.7	Did not meet inclusion criteria during title and abstract
Sex Disparities in Cardiovascular Device Evaluations Strategies for Recruitment and Retention of Female Patients in Clinical Device Trials	Ghare, M. I.; Chandrasekhar, J.; Mehran, R.; Ng, V.; Grines, C.; Lansky, A.	2019	Feb	Jacc-Cardiovascular Interventions	12	3	301-308	10.1016/j.jcin.2018.10.048	Did not meet inclusion criteria during title and abstract
Sex-Specific Outcomes in Cardiovascular Device Evaluations	Ghare, M. I.; Tirziu, D.; Abbott, J. D.; Altin, E.; Yang, Y.; Ng, V.; Grines, C.; Lansky, A.	2020	Oct	J Womens Health (Larchmt)	29	10	1246-1255	10.1089/jwh.2019.8068	Did not meet inclusion criteria during title and abstract
Checkpoint Inhibitors for the Treatment of Renal Cell Carcinoma	Ghatalia, P.; Zibelman, M.; Geynisman, D. M.; Plimack, E. R.	2017	Jan	Curr Treat Options Oncol	18	1	7	10.1007/s11864-017-0458-0	Did not meet inclusion criteria during title and abstract
Factors associated with annual-interval mammography for women in their 40s	Gierisch, J. M.; O'Neill, S. C.; Rimer, B. K.; DeFrank, J. T.; Bowling, J. M.; Skinner, C. S.	2009	Jul	Cancer Epidemiology	33	1	72-78	10.1016/j.cdp.2009.03.001	Did not meet inclusion criteria during title and abstract
Methods Used to Maximize Follow-Up: Lessons Learned From the Therapeutic Hypothermia After Pediatric Cardiac Arrest Trials	Gildea, M. R.; Moler, F. W.; Page, K.; Meert, K.; Holubkov, R.; Dean, J. M.; Christensen, J. R.; Slomine, B. S.	2020	Jan	Pediatr Crit Care Med	21	1	2025-04-11	10.1097/pcc.0000000000002098	Did not meet inclusion criteria during title and abstract
Hemodialysis Clinic Social Networks, Sex Differences, and Renal Transplantation	Gillespie, A.; Fink, E. L.; Traino, H. M.; Uversky, A.; Bass, S. B.; Greener, J.; Hunt, J.; Browne, T.; Hammer, H.; Reese, P. P.; Obradovic, Z.	2017	Sep	Am J Transplant	17	9	2400-2409	10.1111/ajt.14273	Did not meet inclusion criteria during title and abstract
Recruitment and retention of underrepresented populations in Alzheimer's disease research: A systematic review	Gilmore-Bykovskyi, A. L.; Jin, Y.; Gleason, C.; Flowers-Benton, S.; Block, L. M.; Dilworth-Anderson, P.; Barnes, L. L.; Shah, M. N.; Zuelsdorff, M.	2019		Alzheimer's and Dementia: Translational Research and Clinical Interventions	5		751-770	10.1016/j.trci.2019.09.018	Did not meet inclusion criteria during title and abstract
Clinical trials treating focal segmental glomerulosclerosis should measure patient quality of life	Gipson, D. S.; Trachtman, H.; Kaskel, F. J.; Radeva, M. K.; Gassman, J.; Greene, T. H.; Moxey-Mims, M. M.; Hogg, R. J.; Watkins, S. L.; Fine, R. N.; Middleton, J. P.; Vehaskari, V. M.; Hogan, S. L.; Vento, S.; Flynn, P. A.; Powell, L. M.; McMahan, J. L.; Siegel, N.; Friedman, A. L.	2011	Mar	Kidney Int	79	6	678-685	10.1038/ki.2010.485	Did not meet inclusion criteria during title and abstract
Gender disparity in the rate of partner abandonment in patients with serious medical illness	Glantz, M. J.; Chamberlain, M. C.; Liu, Q.; Hsieh, C. C.; Edwards, K. R.; Van Horn, A.; Recht, L.	2009	2025-11-15	Cancer	115	22	5237-42	10.1002/cncr.24577	Did not meet inclusion criteria during title and abstract
Patient education and follow-up as an intervention for hypertensive patients discharged from an emergency department: a randomized control trial study protocol	Gleason-Comstock, J.; Streater, A.; Ager, J.; Goodman, A.; Brody, A.; Kivell, L.; Paranjpe, A.; Vickers, J.; Mango, L.; Dawood, R.; Levy, P.	2015		Bmc Emergency Medicine	15		9	10.1186/s12873-015-0052-3	Did not meet inclusion criteria during title and abstract
Willingness to pay and willingness to accept in a patient-centered blood pressure control study	Gleason-Comstock, J.; Streater, A.; Goodman, A.; Janisse, J.; Brody, A.; Mango, L.; Dawood, R.; Levy, P.	2017	2025-08-07	BMC Health Serv Res	17	1	538	10.1186/s12913-017-2451-5	Did not meet inclusion criteria during title and abstract
Changes in Risk Perceptions in Relation to Self-Reported Colorectal Cancer Screening Among First-Degree Relatives of Colorectal Cancer Cases Enrolled in a Randomized Trial	Glenn, Beth A.; Herrmann, Alison K.; Crespi, Catherine M.; Mojica, Cynthia M.; Chang, L. Cindy; Maxwell, Annette F.; Bastani, Roshan	2011		Health Psychology	30	4	481-491	10.1037/a0024288	Did not meet inclusion criteria during title and abstract
Sun Protection Practices and Sun Exposure among Children with a Parental History of Melanoma	Glenn, B. A.; Lin, T.; Chang, L. C.; Okada, A.; Wong, W. K.; Glanz, K.; Bastani, R.	2015	Jan	Cancer Epidemiology Biomarkers & Prevention	24	1	169-177	10.1158/1055-9965.Epi-14-0650	Did not meet inclusion criteria during title and abstract
A systematic review of barriers and facilitators to participation in randomized controlled trials by Indigenous people from New Zealand, Australia, Canada and the United States	Glover, M.; Kira, A.; Johnston, V.; Walker, N.; Thomas, D.; Chang, A. B.; Bullen, C.; Segan, C. J.; Brown, N.	2015	Mar	Global Health Promotion	22	1	21-31	10.1177/1757975914528961	Did not meet inclusion criteria during title and abstract
Improving outcomes in early-stage breast cancer	GlÃ¼ck, S.; Mamounas, T.	2010	Oct	Oncology (Williston Park)	24	11 Suppl 4	2025-01-15		Did not meet inclusion criteria during title and abstract
Telephone-based, cognitive-behavioral therapy for African American dementia caregivers with depression: initial findings	Glueckauf, R. L.; Davis, W. S.; Willis, F.; Sharma, D.; Gustafson, D. J.; Hayes, J.; Stutzman, M.; Proctor, J.; Kazmer, M. M.; Murray, L.; Shipman, J.; McIntyre, V.; Wesley, L.; Schettini, G.; Xu, J.; Parfitt, F.; Graff-Radford, N.; Baxter, C.; Burnett, K.; NoÃ«l, L. T.; Haire, K.; Springer, J.	2012	May	Rehabil Psychol	57	2	124-39	10.1037/a0028688	Did not meet inclusion criteria during title and abstract
Clinical and molecular aspects of breast cancer: Targets and therapies	Godone, R. L. N.; LeitÃ£o, G. M.; AraÃºjo, N. B.; Castelletti, C. H. M.; Lima-Filho, J. L.; Martins, D. B. G.	2018	Oct	Biomed Pharmacother	106		14-34	10.1016/j.biopha.2018.06.066	Did not meet inclusion criteria during title and abstract
Comparative Effectiveness Research: The Impact of Biologic Agents in Ethnic Minorities With Metastatic Colorectal Cancer	Goel, S.; Negassa, A.; Khot, A.; Goyal, D.; Guo, S.; Nandikolla, A.; Bakirhan, K.; Polineni, R.; Shah, U.; Chaudhary, I.; Ghalib, M. H.; Rajdev, L.; Kaubisch, A.; Chuy, J.; Aparo, S.	2017	Dec	Clinical Colorectal Cancer	16	4	286-292	10.1016/j.clcc.2017.03.004	Did not meet inclusion criteria during title and abstract
IDEAS for a healthy baby - reducing disparities in use of publicly reported quality data: study protocol for a randomized controlled trial	Goff, S. L.; Pekow, P. S.; White, K. O.; Lagu, T.; Mazor, K. M.; Lindenauer, P. K.	2013	Aug	Trials	14		9	10.1186/1745-6215-14-244	Did not meet inclusion criteria during title and abstract
Managing Multi-Center Recruitment in the PLCO Cancer Screening Trial	Gohagan, J. K.; Broski, K.; Gren, L. H.; Fouad, M. N.; Higgins, D.; Lappe, K.; Ogden, S.; Shambaugh, V.; Pinsky, P. F.; O'Brien, B.; Yurgalevich, S.; Riley, T.; Wright, P.; Prorok, P. C.	2015		Rev Recent Clin Trials	10	3	187-93	10.2174/157488711003150928123938	Did not meet inclusion criteria during title and abstract
Race and place differences in patients hospitalized with an acute coronary syndrome: Is there double jeopardy? Findings from TRACE-CORE	Goldberg, R. J.; Gore, J. M.; McManus, D. D.; McManus, R.; Tisminetzky, M.; Lessard, D.; Gurwitz, J. H.; Parish, D. C.; Allison, J.; Hess, C. N.; Wang, T.; Kiefe, C.	2017		Preventive Medicine Reports	6		2025-01-08	10.1016/j.pmedr.2017.01.010	Did not meet inclusion criteria during title and abstract
Heart matters: Gender and racial differences cardiovascular disease risk factor control among veterans	Goldstein, K. M.; Melnyk, S. D.; Zullig, L. L.; Stechuchak, K. M.; Oddone, E.; Bastian, L. A.; Rakley, S.; Olsen, M. K.; Bosworth, H. B.	2014	Sep-Oct	Womens Health Issues	24	5	477-83	10.1016/j.whi.2014.05.005	Did not meet inclusion criteria during title and abstract
Understanding women veterans' preferences for peer support interventions to promote heart healthy behaviors: A qualitative study	Goldstein, K. M.; Zullig, L. L.; Oddone, E. Z.; Andrews, S. M.; Grewe, M. E.; Danus, S.; Heisler, M.; Bastian, L. A.; Voils, C. I.	2018		Preventive Medicine Reports	10		353-358	10.1016/j.pmedr.2018.04.016	Did not meet inclusion criteria during title and abstract
Basic body knowledge in street-recruited, active drug-using women enrolled in a "body empowerment" intervention trial	Gollub, Erica L.; Cyrus-Cameron, Elena; Armstrong, Kay; Boney, Tamara; Chhatre, Sumedha	2013		AIDS Care	25	6	732-737	10.1080/09540121.2012.748167	Did not meet inclusion criteria during title and abstract
Prognostic Impact of Race in Patients Undergoing PCI: Analysis From 10 Randomized Coronary Stent Trials	Golomb, M.; Redfors, B.; Crowley, A.; Smits, P. C.; Serruys, P. W.; von Birgelen, C.; Madhavan, M. V.; Ben-Yehuda, O.; Mehran, R.; Leon, M. B.; Stone, G. W.	2020	2025-07-13	JACC Cardiovasc Interv	13	13	1586-1595	10.1016/j.jcin.2020.04.020	Did not meet inclusion criteria during title and abstract
Do coping strategies mediate the effects of emotional support on emotional well-being among Spanish-speaking Latina breast cancer survivors?	Gonzales, F. A.; Hurtado-de-Mendoza, A.; Santoyo-Olsson, J.; Napoles, A. M.	2016	Nov	Psycho-Oncology	25	11	1286-1292	10.1002/pon.3953	Did not meet inclusion criteria during title and abstract
Design and methods of NYC care calls: An effectiveness trial of telephone-delivered type 2 diabetes self-management support	Gonzalez, J. S.; Hoogendoorn, C. J.; Linnell, J.; Fishman, S.; Jonas, V.; Pham-Singer, H.; Schechter, C. B.; Walker, E. A.; Wu, W. Y.	2020	Nov	Contemporary Clinical Trials	98		8	10.1016/j.cct.2020.106166	Did not meet inclusion criteria during title and abstract
Effects of diet and physical activity interventions on weight loss and cardiometabolic risk factors in severely obese adults: a randomized trial	Goodpaster, B. H.; Delany, J. P.; Otto, A. D.; Kuller, L.; Vockley, J.; South-Paul, J. E.; Thomas, S. B.; Brown, J.; McTigue, K.; Hames, K. C.; Lang, W.; Jakicic, J. M.	2010	2025-10-27	Jama	304	16	1795-802	10.1001/jama.2010.1505	Did not meet inclusion criteria during title and abstract
Design and rationale of a randomized controlled trial to reduce cardiovascular disease risk for patients with bipolar disorder	Goodrich, D. E.; Kilbourne, A. M.; Lai, Z. S.; Post, E. P.; Bowersox, N. W.; Mezuk, B.; Schumacher, K.; Bramlet, M.; Welsh, D. E.; Bauer, M. S.	2012	Jul	Contemporary Clinical Trials	33	4	666-678	10.1016/j.cct.2012.02.010	Did not meet inclusion criteria during title and abstract
The metabolic syndrome in diabetic hispanic adults and the role of secondary actos treatment in insulin sensitivity based on gender	Goonatilake, R.; Rosenow, D. J.; Lara, I. A.; Palacios, H.; Villarreal, G. E.	2009		International Journal of Collaborative Research on Internal Medicine and Public Health	1	10	233-247		Did not meet inclusion criteria during title and abstract
Testing patient-informed approaches for visually depicting the hemoglobin A1c value to patients with poorly controlled diabetes: a randomized, controlled trial	Gopalan, A.; Suttner, L.; Troxel, A. B.; McDonough, K.; Schapira, M. M.	2020	2025-03-06	BMC Health Serv Res	20	1	178	10.1186/s12913-020-5035-8	Did not meet inclusion criteria during title and abstract
Oncology Nurse Navigation Development and implementation of a program at a comprehensive cancer center	Gordils-Perez, J.; Schneider, S. M.; Gabel, M.; Trotter, K. J.	2017	Oct	Clinical Journal of Oncology Nursing	21	5	581-588	10.1188/17.Cjon.581-588	Did not meet inclusion criteria during title and abstract
An Interactive, Bilingual, Culturally Targeted Website About Living Kidney Donation and Transplantation for Hispanics: Development and Formative Evaluation	Gordon, E. J.; Feinglass, J.; Carney, P.; Ramirez, D.; Olivero, M.; O'Connor, K.; MacLean, J.; Brucker, J.; Caicedo, J. C.	2015	Apr-Jun	Jmir Research Protocols	4	2	17	10.2196/resprot.3838	Did not meet inclusion criteria during title and abstract
A Website Intervention to Increase Knowledge About Living Kidney Donation and Transplantation Among Hispanic/Latino Dialysis Patients	Gordon, E. J.; Feinglass, J.; Carney, P.; Vera, K.; Olivero, M.; Black, A.; O'Connor, K. G.; Baumgart, J. M.; Caicedo, J. C.	2016	Mar	Prog Transplant	26	1	82-91	10.1177/1526924816632124	Did not meet inclusion criteria during title and abstract
A complex culturally targeted intervention to reduce Hispanic disparities in living kidney donor transplantation: an effectiveness-implementation hybrid study protocol	Gordon, E. J.; Lee, J.; Kang, R. H.; Caicedo, J. C.; Holl, J. L.; Ladner, D. P.; Shumate, M. D.	2018	May	Bmc Health Services Research	18		15	10.1186/s12913-018-3151-5	Did not meet inclusion criteria during title and abstract
Age-related Disparity: Breast Cancer in the Elderly	Gosain, R.; Pollock, Y.; Jain, D.	2016	Nov	Curr Oncol Rep	18	11	69	10.1007/s11912-016-0551-8	Did not meet inclusion criteria during title and abstract
American society of clinical oncology policy statement: disparities in cancer care	Goss, E.; Lopez, A. M.; Brown, C. L.; Wollins, D. S.; Brawley, O. W.; Raghavan, D.	2009	2025-06-10	J Clin Oncol	27	17	2881-5	10.1200/jco.2008.21.1680	Did not meet inclusion criteria during title and abstract
The state of infectious diseases clinical trials: a systematic review of ClinicalTrials.gov	Goswami, N. D.; Pfeiffer, C. D.; Horton, J. R.; Chiswell, K.; Tasneem, A.; Tsalik, E. L.	2013		PLoS One	8	10	e77086	10.1371/journal.pone.0077086	Did not meet inclusion criteria during title and abstract
LCZ696: The Next Step in Improving RAS Inhibition?	Gradman, A. H.	2015	May	Current Hypertension Reports	17	5	9	10.1007/s11906-015-0548-y	Did not meet inclusion criteria during title and abstract
Operational Strategies for Clinical Trials in Africa	Graef, K. M.; Okoye, I.; Oti, N. O. O.; Dent, J.; Odedina, F. T.	2020	Jun	Jco Global Oncology	6		973-982	10.1200/jgo.19.00204	Did not meet inclusion criteria during title and abstract
The impact of the availability of prevention studies on the desire to undergo predictive testing in persons at risk for autosomal dominant Alzheimer's disease	Hooper, M.; Grill, J. D.; Rodriguez-Agudelo, Y.; Medina, L. D.; Fox, M.; Alvarez-Retuerto, A. I.; Wharton, D.; Brook, J.; Ringman, J. M.	2013	Sep	Contemp Clin Trials	36	1	256-62	10.1016/j.cct.2013.07.006	Did not meet inclusion criteria during title and abstract
Randomized trial of a health communication intervention for parents of children with asthma	Horn, I. B.; Mitchell, S. J.; Gillespie, C. W.; Burke, K. M.; Godoy, L.; Teach, S. J.	2014	Nov	J Asthma	51	9	989-95	10.3109/02770903.2014.930881	Did not meet inclusion criteria during title and abstract
Effect of patient navigation on colorectal cancer screening in a community-based randomized controlled trial of urban African American adults	Horne, H. N.; Phelan-Emrick, D. F.; Pollack, C. E.; Markakis, D.; Wenzel, J.; Ahmed, S.; Garza, M. A.; Shapiro, G. R.; Bone, L. R.; Johnson, L. B.; Ford, J. G.	2015	Feb	Cancer Causes & Control	26	2	239-246	10.1007/s10552-014-0505-0	Did not meet inclusion criteria during title and abstract
Determining the effects and challenges of incorporating genetic testing into primary care management of hypertensive patients with African ancestry	Horowitz, C. R.; Abul-Husn, N. S.; Ellis, S.; Ramos, M. A.; Negron, R.; Suprun, M.; Zinberg, R. E.; Sabin, T.; Hauser, D.; Calman, N.; Bagiella, E.; Bottinger, E. P.	2016	Mar	Contemporary Clinical Trials	47		101-108	10.1016/j.cct.2015.12.020	Did not meet inclusion criteria during title and abstract
Effectively translating diabetes prevention: a successful model in a historically underserved community	Horowitz, C. R.; Eckhardt, S.; Talavera, S.; Goytia, C.; Lorig, K.	2011	Sep	Translational Behavioral Medicine	1	3	443-452	10.1007/s13142-011-0067-6	Did not meet inclusion criteria during title and abstract
Community-Based Participatory Research From the Margin to the Mainstream Are Researchers Prepared?	Horowitz, C. R.; Robinson, M.; Seifer, S.	2009	May	Circulation	119	19	2633-2642	10.1161/circulationaha.107.729863	Did not meet inclusion criteria during title and abstract
An HIV Preexposure Prophylaxis Demonstration Project and Safety Study for Young MSM	Hosek, S. G.; Rudy, B.; Landovitz, R.; Kapogiannis, B.; Siberry, G.; Rutledge, B.; Liu, N.; Brothers, J.; Mulligan, K.; Zimet, G.; Lally, M.; Mayer, K. H.; Anderson, P.; Kiser, J.; Rooney, J. F.; Wilson, C. M.; Adolescent Trials Network, Atn Hiv	2017	Jan	Jaids-Journal of Acquired Immune Deficiency Syndromes	74	1	21-29	10.1097/qai.0000000000001179	Did not meet inclusion criteria during title and abstract
Digital interventions for people living with non-communicable diseases in India: A systematic review of intervention studies and recommendations for future research and development	Hossain, M. M.; Tasnim, S.; Sharma, R.; Sultana, A.; Shaik, A. F.; Faizah, F.; Kaur, R.; Uppuluri, M.; Sribhashyam, M.; Bhattacharya, S.	2019	Dec	Digital Health	5		18	10.1177/2055207619896153	Did not meet inclusion criteria during title and abstract
Obstetric and Neonatal Outcomes of Maternal Vitamin D Supplementation: Results of an Open-Label, Randomized Controlled Trial of Antenatal Vitamin D Supplementation in Pakistani Women	Hossain, N.; Kanani, F. H.; Ramzan, S.; Kausar, R.; Ayaz, S.; Khanani, R.; Pal, L.	2014	Jul	Journal of Clinical Endocrinology & Metabolism	99	7	2448-2455	10.1210/jc.2013-3491	Did not meet inclusion criteria during title and abstract
Factors that impact on recruitment to randomised trials in health care: a qualitative evidence synthesis	Houghton, C.; Dowling, M.; Meskell, P.; Hunter, A.; Gardner, H.; Conway, A.; Treweek, S.; Sutcli, K.; Noyes, J.; Devane, D.; Nicholas, J. R.; Biesty, L. M.	2020		Cochrane Database of Systematic Reviews		10	73	10.1002/14651858.MR000045.pub2	Did not meet inclusion criteria during title and abstract
Racial Disparities in Hypofractionated Radiotherapy Breast Cancer Clinical Trials	Housri, N.; Khan, A. J.; Taunk, N.; Goyal, S.; Nelson, C. J.; Ferro, A.; Haffty, B. G.	2015	Jul-Aug	Breast J	21	4	387-94	10.1111/tbj.12419	Did not meet inclusion criteria during title and abstract
Factors associated with declining to participate in a pediatric oncology next-generation sequencing study	Howard Sharp, K. M.; Jurbergs, N.; Ouma, A.; Harrison, L.; Gerhardt, E.; Taylor, L.; Hamilton, K.; McGee, R. B.; Nuccio, R.; Quinn, E.; Hines-Dowell, S.; Kesserwan, C.; Sunkara, A.; Gattuso, J. S.; Pritchard, M.; Mandrell, B.; Relling, M. V.; Haidar, C. E.; Kang, G.; Johnson, L. M.; Nichols, K. E.	2019		JCO Precision Oncology	3		202-211	10.1200/PO.19.00213	Did not meet inclusion criteria during title and abstract
Gender representation of cancer patients in medical treatment and psychosocial survivorship research	Hoyt, M. A.; Rubin, L. R.	2012	Oct	Cancer	118	19	4824-4832	10.1002/cncr.27432	Did not meet inclusion criteria during title and abstract
Characteristics of long-term survivors with multiple myeloma: A National Cancer Data Base analysis	Hsieh, R. W.; Go, R. S.; Abeykoon, J. P.; Kapoor, P.; Kumar, S. K.; Gertz, M. A.; Buadi, F. K.; Leung, N.; Gonsalves, W. I.; Kourelis, T. V.; Warsame, R. M.; Dispenzieri, A.; Lacy, M. Q.; Kyle, R. A.; Rajkumar, S. V.; Paludo, J.	2019	Oct	Cancer	125	20	3574-3581	10.1002/cncr.32357	Did not meet inclusion criteria during title and abstract
Community Health Workers as Support for Sickle Cell Care	Hsu, L. L.; Green, N. S.; Ivy, E. D.; Neunert, C. E.; Smaldone, A.; Johnson, S.; Castillo, S.; Castillo, A.; Thompson, T.; Hampton, K.; Strouse, J. J.; Stewart, R.; Hughes, T.; Banks, S.; Smith-Whitley, K.; King, A.; Brown, M.; Ohene-Frempong, K.; Smith, W. R.; Martin, M.	2016	Jul	American Journal of Preventive Medicine	51	1	S87-S98	10.1016/j.amepre.2016.01.016	Did not meet inclusion criteria during title and abstract
A Family-Based, Culturally Tailored Diabetes Intervention for Hispanics and Their Family Members	Hu, J.; Amirehsani, K. A.; Wallace, D. C.; McCoy, T. P.; Silva, Z.	2016	Jun	Diabetes Educ	42	3	299-314	10.1177/0145721716636961	Did not meet inclusion criteria during title and abstract
Impact of molecular testing in clinical practice in gynecologic cancers	Huang, M.; Hunter, T.; Slomovitz, B.; Schlumbrecht, M.	2019	May	Cancer Med	8	5	2013-2019	10.1002/cam4.2064	Did not meet inclusion criteria during title and abstract
Trends in Smoking Cessation Counseling: Experience From American Heart Association-Get With The Guidelines	Huang, P. H.; Kim, C. X.; Lerman, A.; Cannon, C. P.; Dai, D.; Laskey, W.; Peacock, W. F.; Hernandez, A. F.; Peterson, E. D.; Smith, E. E.; Fonarow, G. C.; Schwamm, L. H.; Bhatt, D. L.	2012	Jul	Clinical Cardiology	35	7	396-403	10.1002/clc.22023	Did not meet inclusion criteria during title and abstract
Generalization of the right acute stroke promotive strategies in reducing delays of intravenous thrombolysis for acute ischemic stroke: A meta-analysis	Huang, Q.; Zhang, J. Z.; Xu, W. D.; Wu, J.	2018	Jun	Medicine (Baltimore)	97	25	e11205	10.1097/md.0000000000011205	Did not meet inclusion criteria during title and abstract
Systemic Therapy for Elderly Patients with Gastrointestinal Cancer	Hubbard, J. M.; Grothey, A.; Sargent, D. J.	2011		Clinical Medicine Insights-Oncology	5		89-99	10.4137/cmo.S6983	Did not meet inclusion criteria during title and abstract
Cancer patientsâ€™ and survivorsâ€™ perceptions of the calm app: Cross-sectional descriptive study	Huberty, J.; Puzia, M.; Eckert, R.; Larkey, L.	2020		Jmir Cancer	6	1		10.2196/16926	Did not meet inclusion criteria during title and abstract
Serum adiponectin and ghrelin, metabolic syndrome and diabetes status in Cuban Americans	Huffman, F. G.; Knight-Sepulveda, K.; McLean, M.; Vaccaro, J. A.; Zarini, G. G.	2010		International Journal of Health Research	3	2	93-103		Did not meet inclusion criteria during title and abstract
Comparing determinants of physical activity in Puerto Rican, Mexican-American, and non-Hispanic white breast cancer survivors	Hughes, D. C.; Tirado-Gomez, M.; Vallejo, L.; Gonzalez, V.; Trevino-Whitaker, R. A.; Villanueva, G.; Basen-Engquist, K.	2015	Aug	Springerplus	4		9	10.1186/s40064-015-1190-5	Did not meet inclusion criteria during title and abstract
Increasing inner-city adult influenza vaccination rates: a randomized controlled trial	Humiston, S. G.; Bennett, N. M.; Long, C.; Eberly, S.; Arvelo, L.; Stankaitis, J.; Szilagyi, P. G.	2011	Jul-Aug	Public Health Rep	126 Suppl 2	Suppl 2	39-47	10.1177/00333549111260s206	Did not meet inclusion criteria during title and abstract
An opt-out model for kidney transplant referral: The time has come	Huml, A. M.; Sedor, J. R.; Poggio, E.; Patzer, R. E.; Schold, J. D.	2021	Jan	American Journal of Transplantation	21	1	32-36	10.1111/ajt.16129	Did not meet inclusion criteria during title and abstract
A pilot study of active vitamin D administration and insulin resistance in African American patients undergoing chronic hemodialysis	Hung, A. M.; Sundell, M. B.; Plotnikova, N. E.; Bian, A.; Shintani, A.; Ellis, C. D.; Siew, E. D.; Ikizler, T. A.	2013	May	J Ren Nutr	23	3	185-93	10.1053/j.jrn.2012.06.005	Did not meet inclusion criteria during title and abstract
Improved survival for children and adolescents with acute lymphoblastic leukemia between 1990 and 2005: a report from the children's oncology group	Hunger, S. P.; Lu, X.; Devidas, M.; Camitta, B. M.; Gaynon, P. S.; Winick, N. J.; Reaman, G. H.; Carroll, W. L.	2012	2025-05-10	J Clin Oncol	30	14	1663-9	10.1200/jco.2011.37.8018	Did not meet inclusion criteria during title and abstract
Exploring the Reasons Urban and Rural-Dwelling Older Adults Participate in Memory Research	Hunsaker, A.; Sarles, C. E.; Rosen, D.; Lingler, J. H.; Johnson, M. B.; Morrow, L.; Saxton, J.	2011	May	American Journal of Alzheimers Disease and Other Dementias	26	3	227-234	10.1177/1533317511399569	Did not meet inclusion criteria during title and abstract
Current Management and Recent Advances in the Treatment of Chronic Myelomonocytic Leukemia	Hunter, A. M.; Zhang, L.; Padron, E.	2018	2025-10-27	Curr Treat Options Oncol	19	12	67	10.1007/s11864-018-0581-6	Did not meet inclusion criteria during title and abstract
Radon, Secondhand Smoke, and Children in the Home: Creating a Teachable Moment for Lung Cancer Prevention	Huntington-Moskos, L.; Rayens, M. K.; Wiggins, A.; Hahn, E. J.	2016	Nov	Public Health Nurs	33	6	529-538	10.1111/phn.12283	Did not meet inclusion criteria during title and abstract
Docetaxel-induced cardiac-respiratory arrest in a patient with chronic atrial fibrillation	Huq, M.; Balvanz, T. M.; Mambourg, S.	2018	Oct	Journal of Oncology Pharmacy Practice	24	7	531-536	10.1177/1078155217714860	Did not meet inclusion criteria during title and abstract
Building trust and diversity in patient-centered oncology clinical trials: An integrated model	Hurd, T. C.; Kaplan, C. D.; Cook, E. D.; Chilton, J. A.; Lytton, J. S.; Hawk, E. T.; Jones, L. A.	2017	Apr	Clinical Trials	14	2	170-179	10.1177/1740774516688860	Did not meet inclusion criteria during title and abstract
Improving the Evidence Base for Treating Older Adults With Cancer: American Society of Clinical Oncology Statement	Hurria, A.; Levit, L. A.; Dale, W.; Mohile, S. G.; Muss, H. B.; Fehrenbacher, L.; Magnuson, A.; Lichtman, S. M.; Bruinooge, S. S.; Soto-Perez-de-Celis, E.; Tew, W. P.; Postow, M. A.; Cohen, H. J.	2015	2025-11-10	J Clin Oncol	33	32	3826-33	10.1200/jco.2015.63.0319	Did not meet inclusion criteria during title and abstract
Discussions With Physicians About Hospice Among Patients With Metastatic Lung Cancer	Huskamp, H. A.; Keating, N. L.; Malin, J. L.; Zaslavsky, A. M.; Weeks, J. C.; Earle, C. C.; Teno, J. M.; Virnig, B. A.; Kahn, K. L.; He, Y. L.; Ayanian, J. Z.	2009	May	Archives of Internal Medicine	169	10	954-962	10.1001/archinternmed.2009.127	Did not meet inclusion criteria during title and abstract
LONG-TERM FOLLOW-UP OF A PROSPECTIVE TRIAL OF TRIMODALITY THERAPY OF WEEKLY PACLITAXEL, RADIATION, AND ANDROGEN DEPRIVATION IN HIGH-RISK PROSTATE CANCER WITH OR WITHOUT PRIOR PROSTATECTOMY	Hussain, A.; Wu, Y.; Mirmiran, A.; DiBiase, S.; Goloubeva, O.; Bridges, B.; Mannuel, H.; Engstrom, C.; Dawson, N.; Amin, P.; Kwok, Y.	2012	Jan	International Journal of Radiation Oncology Biology Physics	82	1	167-174	10.1016/j.ijrobp.2010.09.009	Did not meet inclusion criteria during title and abstract
Predictors of incident type 2 diabetes mellitus in Japanese Americans with normal fasting glucose level	Hwang, Y. C.; Fujimoto, W. Y.; Kahn, S. E.; Leonetti, D. L.; Boyko, E. J.	2018		Diabetes and Metabolism Journal	42	3	198-206	10.4093/dmj.2017.0100	Did not meet inclusion criteria during title and abstract
Integrating a Medical Home in an Outpatient Dialysis Setting: Effects on Health-Related Quality of Life	Hynes, D. M.; Fischer, M.; Fitzgibbon, M.; Porter, A. C.; Berbaum, M.; Schiffer, L.; Chukwudozie, I. B.; Nguyen, H.; Arruda, J.	2019	Oct	Journal of General Internal Medicine	34	10	2130-2140	10.1007/s11606-019-05154-9	Did not meet inclusion criteria during title and abstract
Multicenter prospective cohort study of the diagnostic yield and patient experience of multiplex gene panel testing for hereditary cancer risk	Idos, G. E.; Kurian, A. W.; Ricker, C.; Sturgeon, D.; Culver, J. O.; Kingham, K. E.; Koff, R.; Chun, N. M.; Rowe-Teeter, C.; Lebensohn, A. P.; Levonian, P.; Lowstuter, K.; Partynski, K.; Hong, C.; Mills, M. A.; Petrovchich, I.; Ma, C. S.; Hartman, A. R.; Allen, B.; Wenstrup, R. J.; Lancaster, J. M.; Brown, K.; Kidd, J.; Evans, B.; Mukherjee, B.; McDonnell, K. J.; Ladabaum, U.; Ford, J. M.; Gruber…	2019		JCO Precision Oncology	3			10.1200/PO.18.00217	Did not meet inclusion criteria during title and abstract
Use of a Smartphone-Based Mobile App for Weight Management in Obese Minority Stroke Survivors: Pilot Randomized Controlled Trial With Open Blinded End Point	Ifejika, N. L.; Bhadane, M.; Cai, C. C.; Noser, E. A.; Grotta, J. C.; Savitz, S. I.	2020	2025-04-22	JMIR Mhealth Uhealth	8	4	e17816	10.2196/17816	Did not meet inclusion criteria during title and abstract
Swipe out Stroke: Feasibility and efficacy of using a smart-phone based mobile application to improve compliance with weight loss in obese minority stroke patients and their carers	Ifejika, N. L.; Noser, E. A.; Grotta, J. C.; Savitz, S. I.	2016	Jul	International Journal of Stroke	11	5	593-603	10.1177/1747493016631557	Did not meet inclusion criteria during title and abstract
Applying pre-participation exercise screening to breast cancer survivors: a cross-sectional study	Igwebuike, L. T.; Zhang, X. C.; Brown, J. C.; Schmitz, K. H.	2018	Jun	Supportive Care in Cancer	26	6	1825-1831	10.1007/s00520-017-4020-1	Did not meet inclusion criteria during title and abstract
Unmanipulated Haploidentical Reduced-Intensity Stem Cell Transplantation Using Fludarabine, Busulfan, Low-Dose Antithymocyte Globulin, and Steroids for Patients in Non-Complete Remission or at High Risk of Relapse: A Prospective Multicenter Phase I/II Study in Japan	Ikegame, K.; Yoshida, T.; Yoshihara, S.; Daimon, T.; Shimizu, H.; Maeda, Y.; Ueda, Y.; Kaida, K.; Ishii, S.; Taniguchi, K.; Okada, M.; Tamaki, H.; Okumura, H.; Kaya, H.; Kurokawa, T.; Kodera, Y.; Taniguchi, S.; Kanda, Y.; Ogawa, H.	2015	Aug	Biology of Blood and Marrow Transplantation	21	8	1495-1505	10.1016/j.bbmt.2015.04.012	Did not meet inclusion criteria during title and abstract
Pediatric acute lymphoblastic leukemia	Inaba, H.; Mullighan, C. G.	2020	2025-11-01	Haematologica	105	11	2524-2539	10.3324/haematol.2020.247031	Did not meet inclusion criteria during title and abstract
Adherence to colorectal cancer screening: a randomized clinical trial of competing strategies	Inadomi, J. M.; Vijan, S.; Janz, N. K.; Fagerlin, A.; Thomas, J. P.; Lin, Y. V.; MuÃ±oz, R.; Lau, C.; Somsouk, M.; El-Nachef, N.; Hayward, R. A.	2012	2025-04-09	Arch Intern Med	172	7	575-82	10.1001/archinternmed.2012.332	Did not meet inclusion criteria during title and abstract
Psychosocial and Clinical Outcomes of a Cognitive Behavioral Therapy for Asians and Pacific Islanders with Type 2 Diabetes: A Randomized Clinical Trial	Inouye, J.; Li, D.; Davis, J.; Arakaki, R.	2015	Nov	Hawaii J Med Public Health	74	11	360-8		Did not meet inclusion criteria during title and abstract
A diabetes scorecard does not improve HbA(1c), blood pressure, lipids, aspirin usage, exercise and diabetes knowledge over 9 months: a randomized controlled trial	Irwig, M. S.; Sood, P.; Ni, D.; Amass, T.; Khurana, P. S.; Jayanthi, V. V.; Wang, L.; Adler, S. M.	2012	Sep	Diabet Med	29	9	1206-12	10.1111/j.1464-5491.2012.03610.x	Did not meet inclusion criteria during title and abstract
Bridge: Person-Centered Collaborative Care for Patients with Serious Mental Illness and Cancer	Irwin, K. E.; Park, E. R.; Fields, L. E.; Corveleyn, A. E.; Greer, J. A.; Perez, G. K.; Callaway, C. A.; Jacobs, J. M.; Nierenberg, A. A.; Temel, J. S.; Ryan, D. P.; Pirla, W. F.	2019	Jul	Oncologist	24	7	901-910	10.1634/theoncologist.2018-0488	Did not meet inclusion criteria during title and abstract
The Inclusion of Ethnic Minority Patients and the Role of Language in Telehealth Trials for Type 2 Diabetes: A Systematic Review	Isaacs, T.; Hunt, D.; Ward, D.; Rooshenas, L.; Edwards, L.	2016	Sep	Journal of Medical Internet Research	18	9	19	10.2196/jmir.6374	Did not meet inclusion criteria during title and abstract
Disparities in Adolescents and Young Adults With Cancer	Isenalumhe, L. L.; Fridgen, O.; Beaupin, L. K.; Quinn, G. P.; Reed, D. R.	2016	Oct	Cancer Control	23	4	424-433	10.1177/107327481602300414	Did not meet inclusion criteria during title and abstract
Liver transplantation and waitlist mortality for HCC and non-HCC candidates following the 2015 HCC exception policy change	Ishaque, T.; Massie, A. B.; Bowring, M. G.; Haugen, C. E.; Ruck, J. M.; Halpern, S. E.; Waldram, M. M.; Henderson, M. L.; Garonzik Wang, J. M.; Cameron, A. M.; Philosophe, B.; Ottmann, S.; Rositch, A. F.; Segev, D. L.	2019	Feb	Am J Transplant	19	2	564-572	10.1111/ajt.15144	Did not meet inclusion criteria during title and abstract
Protocol for the DREAM Project (Diabetes Research, Education, and Action for Minorities): a randomized trial of a community health worker intervention to improve diabetic management and control among Bangladeshi adults in NYC	Islam, N.; Riley, L.; Wyatt, L.; Tandon, S. D.; Tanner, M.; Mukherji-Ratnam, R.; Rey, M.; Trinh-Shevrin, C.	2014	Feb	BMC Public Health	14		9	10.1186/1471-2458-14-177	Did not meet inclusion criteria during title and abstract
Evaluation of a Community Health Worker Pilot Intervention to Improve Diabetes Management in Bangladeshi Immigrants With Type 2 Diabetes in New York City	Islam, N. S.; Wyatt, L. C.; Patel, S. D.; Shapiro, E.; Tandon, S. D.; Mukherji, B. R.; Tanner, M.; Rey, M. J.; Trinh-Shevrin, C.	2013	Jul	Diabetes Educator	39	4	462-493	10.1177/0145721713491438	Did not meet inclusion criteria during title and abstract
A culturally tailored community health worker intervention leads to improvement in patient-centered outcomes for immigrant patients with type 2 diabetes	Islam, N. S.; Wyatt, L. C.; Taher, M. D.; Riley, L.; Tandon, S. D.; Tanner, M.; Mukherji, B. R.; Trinh-Shevrin, C.	2018		Clinical Diabetes	36	2	100-111	10.2337/cd17-0068	Did not meet inclusion criteria during title and abstract
Cardiovascular Risk and Resilience Among Black Adults: Rationale and Design of the MECA Study	Islam, S. J.; Kim, J. H.; Topel, M.; Liu, C.; Ko, Y. A.; Mujahid, M. S.; Sims, M.; Mubasher, M.; Ejaz, K.; Morgan-Billingslea, J.; Jones, K.; Waller, E. K.; Jones, D.; Uppal, K.; Dunbar, S. B.; Pemu, P.; Vaccarino, V.; Searles, C. D.; Baltrus, P.; Lewis, T. T.; Quyyumi, A. A.; Taylor, H.	2020	May	Journal of the American Heart Association	9	9	20	10.1161/jaha.119.015247	Did not meet inclusion criteria during title and abstract
Evaluating a culturally and linguistically competent health coach intervention for Chinese-American patients with diabetes	Ivey, S. L.; Tseng, W.; Kurtovich, E.; Lui, B.; Weir, R. C.; Liu, J.; Song, H.; Wang, M.; Hubbard, A.	2012		Diabetes Spectrum	25	2	93-102	10.2337/diaspect.25.2.93	Did not meet inclusion criteria during title and abstract
Clinical trials and approval of anti-cancer agents	Iwasaki, M.; Hinotsu, S.; Katsura, J.	2010	Sep	Jpn J Clin Oncol	40 Suppl 1		i65-69	10.1093/jjco/hyq129	Did not meet inclusion criteria during title and abstract
Health Behaviors in Cervical Cancer Survivors and Associations with Quality of Life	Iyer, N. S.; Osann, K.; Hsieh, S.; Tucker, J. A.; Monk, B. J.; Nelson, E. L.; Wenzel, L.	2016	Mar	Clinical Therapeutics	38	3	467-475	10.1016/j.clinthera.2016.02.006	Did not meet inclusion criteria during title and abstract
Rural-urban disparities in quality of life among patients with COPD	Jackson, B. E.; Coultas, D. B.; Suzuki, S.; Singh, K. P.; Bae, S.	2013	Aug	J Rural Health	29 Suppl 1	0 1	s62-9	10.1111/jrh.12005	Did not meet inclusion criteria during title and abstract
Review of race/ethnicity in non vitamin K antagonist oral anticoagulants clinical trials	Jackson, L. R., 2nd; Peterson, E. D.; Okeagu, E.; Thomas, K.	2015	Feb	J Thromb Thrombolysis	39	2	222-7	10.1007/s11239-014-1145-7	Did not meet inclusion criteria during title and abstract
Effectiveness of high rate and delayed detection ICD programming by race: A MADIT-RIT substudy	Jackson, L. R., 2nd; Thomas, K. L.; Polonsky, B.; Zareba, W.; Lahiri, M.; Saba, S.; McNitt, S.; Schuger, C.; Daubert, J. P.; Moss, A. J.; Kutyifa, V.	2018	Oct	J Cardiovasc Electrophysiol	29	10	1418-1424	10.1111/jce.13693	Did not meet inclusion criteria during title and abstract
Microbiome and bile acid profiles in duodenal aspirates from patients with liver cirrhosis: The Microbiome, Microbial Markers and Liver Disease Study	Jacobs, J. P.; Dong, T. S.; Agopian, V.; Lagishetty, V.; Sundaram, V.; Noureddin, M.; Ayoub, W. S.; Durazo, F.; Benhammou, J.; Enayati, P.; Elashoff, D.; Goodman, M. T.; Pisegna, J.; Hussain, S.	2018		Hepatology Research	48	13	1108-1117	10.1111/hepr.13207	Did not meet inclusion criteria during title and abstract
Challenges and implications of genomics for T-cell lymphomas	Jacobsen, E. D.; Weinstock, D. M.	2018		Hematology (United States)	2018	1	63-68	10.1182/ASHEDUCATION-2018.1.63	Did not meet inclusion criteria during title and abstract
Mailed Outreach Is Superior to Usual Care Alone for Colorectal Cancer Screening in the USA: A Systematic Review and Meta-analysis	Jager, M.; Demb, J.; Asghar, A.; Selby, K.; Mello, E. M.; Heskett, K. M.; Lieberman, A. J.; Geng, Z.; Bharti, B.; Singh, S.; Gupta, S.	2019	Sep	Dig Dis Sci	64	9	2489-2496	10.1007/s10620-019-05587-6	Did not meet inclusion criteria during title and abstract
HEALTHY Intervention: Fitness, Physical Activity, and Metabolic Syndrome Results	Jago, R.; McMurray, R. G.; Drews, K. L.; Moe, E. L.; Murray, T.; Pham, T. H.; Venditti, E. M.; Volpe, S. L.	2011	Aug	Medicine and Science in Sports and Exercise	43	8	1513-1522	10.1249/MSS.0b013e31820c9797	Did not meet inclusion criteria during title and abstract
Under-representation of women in high-impact published clinical cancer research	Jagsi, R.; Motomura, A. R.; Amarnath, S.; Jankovic, A.; Sheets, N.; Ubel, P. A.	2009	2025-07-15	Cancer	115	14	3293-301	10.1002/cncr.24366	Did not meet inclusion criteria during title and abstract
Quality Control of Radiation Delivery for Lower Gastrointestinal Cancers	Jain, S.; Goodman, K. A.	2018	2025-09-07	Curr Treat Options Oncol	19	10	51	10.1007/s11864-018-0564-7	Did not meet inclusion criteria during title and abstract
Researchers Strive to Recruit Hard-Hit Minorities Into COVID-19 Vaccine Trials	Jaklevic, Mary Chris	2020		JAMA: Journal of the American Medical Association	324	9	826-828	10.1001/jama.2020.11244	Did not meet inclusion criteria during title and abstract
Systems intervention to promote colon cancer screening in safety net settings: protocol for a community-based participatory randomized controlled trial	James, A. S.; Richardson, V.; Wang, J. S.; Proctor, E. K.; Colditz, G. A.	2013	Jun	Implementation Science	8		8	10.1186/1748-5908-8-58	Did not meet inclusion criteria during title and abstract
Participation of African Americans in e-Health and m-Health Studies: A Systematic Review	James, D. C.; Harville, C., 2nd; Sears, C.; Efunbumi, O.; Bondoc, I.	2017	May	Telemed J E Health	23	5	351-364	10.1089/tmj.2016.0067	Did not meet inclusion criteria during title and abstract
Self-reported Discharge Instruction Adherence Among Different Racial Groups Seen in the Emergency Department	James, T. D.; Smith, P. C.; Brice, J. H.	2010	Oct	Journal of the National Medical Association	102	10	931-936	10.1016/s0027-9684(15)30712-4	Did not meet inclusion criteria during title and abstract
Pharmacist Collaborative Management of Poorly Controlled Diabetes Mellitus: A Randomized Controlled Trial	Jameson, J. P.; Baty, P. J.	2010	Apr	American Journal of Managed Care	16	4	250-255		Did not meet inclusion criteria during title and abstract
Cost analysis of a patient navigation system to increase screening colonoscopy adherence among urban minorities	Jandorf, L.; Stossel, L. M.; Cooperman, J. L.; Graff Zivin, J.; Ladabaum, U.; Hall, D.; ThÃ©lÃ©maque, L. D.; Redd, W.; Itzkowitz, S. H.	2013	2025-02-01	Cancer	119	3	612-20	10.1002/cncr.27759	Did not meet inclusion criteria during title and abstract
Self-management of multiple chronic conditions among African American women with asthma: a qualitative study	Janevic, M. R.; Ellis, K. R.; Sanders, G. M.; Nelson, B. W.; Clark, N. M.	2014	Apr	Journal of Asthma	51	3	243-252	10.3109/02770903.2013.860166	Did not meet inclusion criteria during title and abstract
Study protocol for Women of Color and Asthma Control: A randomized controlled trial of an asthma-management intervention for African American women	Janevic, M. R.; Sanders, G. M.; Thomas, L. J.; Williams, D. M.; Nelson, B.; Gilchrist, E.; Johnson, T. R. B.; Clark, N. M.	2012	Jan	BMC Public Health	12		7	10.1186/1471-2458-12-76	Did not meet inclusion criteria during title and abstract
Participation of Racial and Ethnic Minorities in Technology-Based Interventions to Self-Manage Type 2 Diabetes: A Scoping Review	Jang, M.; Johnson, C. M.; D'Eramo-Melkus, G.; Vorderstrasse, A. A.	2018	May	Journal of Transcultural Nursing	29	3	292-307	10.1177/1043659617723074	Did not meet inclusion criteria during title and abstract
Evaluation of Diabetic Retinal Screening and Factors for Ophthalmology Referral in a Telemedicine Network	Jani, P. D.; Forbes, L.; Choudhury, A.; Preisser, J. S.; Viera, A. J.; Garg, S.	2017	Jul	Jama Ophthalmology	135	7	706-714	10.1001/jamaophthalmol.2017.1150	Did not meet inclusion criteria during title and abstract
Estrogen receptor Î± variants affect age at onset of alzheimer's disease in a multiethnic female cohort	Janicki, S. C.; Park, N.; Cheng, R.; Clark, L. N.; Lee, J. H.; Schupf, N.	2014		Dementia and Geriatric Cognitive Disorders	38	2025-03-04	200-213	10.1159/000355559	Did not meet inclusion criteria during title and abstract
Testosterone and Visceral Fat in Midlife Women: The Study of Women's Health Across the Nation (SWAN) Fat Patterning Study	Janssen, I.; Powell, L. H.; Kazlauskaite, R.; Dugan, S. A.	2010	Mar	Obesity	18	3	604-610	10.1038/oby.2009.251	Did not meet inclusion criteria during title and abstract
Aerobic Fitness and Adherence to Guideline-Recommended Minimum Physical Activity Among Ambulatory Patients With Type 2 Diabetes Mellitus	Jarvie, J. L.; Pandey, A.; Ayers, C. R.; McGavock, J. M.; SÃ©nÃ©chal, M.; Berry, J. D.; Patel, K. V.; McGuire, D. K.	2019	Jul	Diabetes Care	42	7	1333-1339	10.2337/dc18-2634	Did not meet inclusion criteria during title and abstract
Family Consultation to Reduce Early Hospital Readmissions among Patients with End Stage Kidney Disease: A Randomized Controlled Trial	Jasinski, M. J.; Lumley, M. A.; Soman, S.; Yee, J.; Ketterer, M. W.	2018	2025-06-07	Clin J Am Soc Nephrol	13	6	850-857	10.2215/cjn.08450817	Did not meet inclusion criteria during title and abstract
A prospective analysis of the influence of older age on physician and patient decision-making when considering enrollment in breast cancer clinical trials (SWOG S0316)	Javid, S. H.; Unger, J. M.; Gralow, J. R.; Moinpour, C. M.; Wozniak, A. J.; Goodwin, J. W.; Lara, P. N., Jr.; Williams, P. A.; Hutchins, L. F.; Gotay, C. C.; Albain, K. S.	2012		Oncologist	17	9	1180-90	10.1634/theoncologist.2011-0384	Did not meet inclusion criteria during title and abstract
Increased metabolic burden among blacks: A putative mechanism for disparate covid-19 outcomes	Jean-Louis, G.; Turner, A. D.; Jin, P.; Liu, M.; Boutin-Foster, C.; McFarlane, S. I.; Seixas, A.	2020		Diabetes, Metabolic Syndrome and Obesity: Targets and Therapy	13		3471-3479	10.2147/DMSO.S267952	Did not meet inclusion criteria during title and abstract
Peripheral Arterial Disease in Women: an Overview of Risk Factor Profile, Clinical Features, and Outcomes	Jelani, Q. U.; Petrov, M.; Martinez, S. C.; Holmvang, L.; Al-Shaibi, K.; Alasnag, M.	2018	2025-06-02	Curr Atheroscler Rep	20	8	40	10.1007/s11883-018-0742-x	Did not meet inclusion criteria during title and abstract
Sociopsychological tailoring to address colorectal cancer screening disparities: a randomized controlled trial	Jerant, A.; Kravitz, R. L.; Sohler, N.; Fiscella, K.; Romero, R. L.; Parnes, B.; Tancredi, D. J.; Aguilar-Gaxiola, S.; Slee, C.; Dvorak, S.; Turner, C.; Hudnut, A.; Prieto, F.; Franks, P.	2014	May-Jun	Ann Fam Med	12	3	204-14	10.1370/afm.1623	Did not meet inclusion criteria during title and abstract
Tailored interactive multimedia computer programs to reduce health disparities: Opportunities and challenges	Jerant, A.; Sohler, N.; Fiscella, K.; Franks, B.; Franks, P.	2011	Nov	Patient Education and Counseling	85	2	323-330	10.1016/j.pec.2010.11.012	Did not meet inclusion criteria during title and abstract
The effects of tailoring knowledge acquisition on colorectal cancer screening self-efficacy	Jerant, A.; To, P.; Franks, P.	2015		J Health Commun	20	6	697-709	10.1080/10810730.2015.1018562	Did not meet inclusion criteria during title and abstract
Rationale, design and baseline data for the Activating Consumers to Exercise through Peer Support (ACE trial): A randomized controlled trial to increase fitness among adults with mental illness	Jerome, G. J.; Dalcin, A. T.; Young, D. R.; Stewart, K. J.; Crum, R. M.; Latkin, C.; Cullen, B. A.; Charleston, J.; Leatherman, E.; Appel, L. J.; Daumit, G. L.	2012		Mental Health and Physical Activity	5	2	166-174	10.1016/j.mhpa.2012.05.002	Did not meet inclusion criteria during title and abstract
Impact of fatigue on outcomes in the hemodialysis (HEMO) study	Jhamb, M.; Pike, F.; Ramer, S.; Argyropoulos, C.; Steel, J.; Dew, M. A.; Weisbord, S. D.; Weissfeld, L.; Unruh, M.	2011		Am J Nephrol	33	6	515-23	10.1159/000328004	Did not meet inclusion criteria during title and abstract
School Environmental Intervention to Reduce Particulate Pollutant Exposures for Children with Asthma	Jhun, I.; Gaffin, J. M.; Coull, B. A.; Huffaker, M. F.; Petty, C. R.; Sheehan, W. J.; Baxi, S. N.; Lai, P. S.; Kang, C. M.; Wolfson, J. M.; Gold, D. R.; Koutrakis, P.; Phipatanakul, W.	2017	Jan-Feb	J Allergy Clin Immunol Pract	5	1	154-159.e3	10.1016/j.jaip.2016.07.018	Did not meet inclusion criteria during title and abstract
A community-based diabetes group pilot incorporating a community health worker and photovoice methodology in an urban primary care practice	Jia, J.; Quintiliani, L.; Truong, V.; Jean, C.; Branch, J.; Lasser, K. E.	2019		Cogent Medicine	6	1	2025-01-14	10.1080/2331205X.2019.1567973	Did not meet inclusion criteria during title and abstract
Derivation and Evaluation of a Risk-Scoring Tool to Predict Participant Attrition in a Lifestyle Intervention Project	Jiang, L.; Yang, J.; Huang, H.; Johnson, A.; Dill, E. J.; Beals, J.; Manson, S. M.; Roubideaux, Y.	2016	May	Prev Sci	17	4	461-71	10.1007/s11121-015-0628-x	Did not meet inclusion criteria during title and abstract
Treatment patterns1 anti-vascular endothelial growth factor and laser therapy among patients with diabetic macular edema	Jiang, S.; Barner, J. C.; Park, C.; Ling, Y. L.	2015		Journal of Managed Care Pharmacy	21	9	735-741		Did not meet inclusion criteria during title and abstract
Racial disparities and considerations for active surveillance of prostate cancer	Jiang, S.; Narayan, V.; Warlick, C.	2018	Apr	Translational Andrology and Urology	7	2	214-220	10.21037/tau.2017.09.11	Did not meet inclusion criteria during title and abstract
Adiponectin levels predict prediabetes risk: The pathobiology of prediabetes in a biracial cohort (POP-ABC) study	Jiang, Y.; Owei, I.; Wan, J.; Ebenibo, S.; Dagogo-Jack, S.	2016		BMJ Open Diabetes Research and Care	4	1		10.1136/bmjdrc-2016-000194	Did not meet inclusion criteria during title and abstract
A Cluster Randomized Controlled Trial of a Lay Health Worker Intervention to Increase Healthy Eating and Physical Activity Among Vietnamese Americans	Jih, J.; Stewart, S. L.; Luong, T. N.; Nguyen, T. T.; McPhee, S. J.; Nguyen, B. H.	2020	2025-04-30	Prev Chronic Dis	17		E33	10.5888/pcd17.190353	Did not meet inclusion criteria during title and abstract
Correlates of Patient Intent and Preference on Colorectal Cancer Screening	Jimbo, M.; Sen, A.; Plegue, M. A.; Hawley, S. T.; Kelly-Blake, K.; Rapai, M.; Zhang, M. L.; Zhang, Y. H.; Ruffin, M. T.	2017	Apr	American Journal of Preventive Medicine	52	4	443-450	10.1016/j.amepre.2016.11.026	Did not meet inclusion criteria during title and abstract
Text messaging as a screening tool for depression and related conditions in underserved, predominantly minority safety net primary care patients: Validity study	Jin, H.; Wu, S.	2020		Journal of Medical Internet Research	22	3		10.2196/17282	Did not meet inclusion criteria during title and abstract
Oral diindolylmethane (DIM): pilot evaluation of a nonsurgical treatment for cervical dysplasia	Del Priore, G.; Gudipudi, D. K.; Montemarano, N.; Restivo, A. M.; Malanowska-Stega, J.; Arslan, A. A.	2010	Mar	Gynecol Oncol	116	3	464-7	10.1016/j.ygyno.2009.10.060	Did not meet inclusion criteria during title and abstract
Intrinsic motivation in ethnic minority youth with type 1 diabetes	Delamater, A. M.; Daigre, A. L.; Marchante, A. N.; PulgarÃ³n, E. R.; PatiÃ±o-Fernandez, A. M.; Sanchez, J.	2017		Children's Health Care	46	3	215-229	10.1080/02739615.2015.1124777	Did not meet inclusion criteria during title and abstract
Multicenter Study of Preferences for Health Education in the Emergency Department Population	Delgado, M. K.; Ginde, A. A.; Pallin, D. J.; Camargo, C. A.	2010	Jun	Academic Emergency Medicine	17	6	652-658	10.1111/j.1553-2712.2010.00764.x	Did not meet inclusion criteria during title and abstract
Stroke Team Remote Evaluation Using a Digital Observation Camera in Arizona The Initial Mayo Clinic Experience Trial	Demaerschalk, B. M.; Bobrow, B. J.; Raman, R.; Kiernan, T. E. J.; Aguilar, M. I.; Ingall, T. J.; Dodick, D. W.; Ward, M. P.; Richemont, P. C.; Brazdys, K.; Koch, T. C.; Miley, M. L.; Snyder, C. R. H.; Corday, D. A.; Meyer, B. C.; S. TRokE DOC AZ TIME Investigators	2010	Jun	Stroke	41	6	1251-1258	10.1161/strokeaha.109.574509	Did not meet inclusion criteria during title and abstract
Association of common genetic variants with diabetes and metabolic syndrome related traits in the Arizona insulin resistance registry: A focus on Mexican American families in the southwest	DeMenna, J.; Puppala, S.; Chittoor, G.; Schneider, J.; Kim, J. Y.; Shaibi, G. Q.; Mandarino, L. J.; Duggirala, R.; Coletta, D. K.	2014		Human Heredity	78	1	47-58	10.1159/000363411	Did not meet inclusion criteria during title and abstract
Host genetic variants in the interleukin-6 promoter predict poor outcome in patients with estrogen receptor-positive, node-positive breast cancer	DeMichele, A.; Gray, R.; Horn, M.; Chen, J.; Aplenc, R.; Vaughan, W. P.; Tallman, M. S.	2009	2025-05-15	Cancer Res	69	10	4184-91	10.1158/0008-5472.Can-08-2989	Did not meet inclusion criteria during title and abstract
A randomized, controlled, pragmatic trial of an iPad-based, tailored messaging intervention to increase human papillomavirus vaccination among Latinos	Dempsey, A. F.; Maertens, J.; Sevick, C.; Jimenez-Zambrano, A.; Juarez-Colunga, E.	2019		Hum Vaccin Immunother	15	2025-07-08	1577-1584	10.1080/21645515.2018.1559685	Did not meet inclusion criteria during title and abstract
Stereotactic body radiation therapy in combination with systemic therapy for metastatic renal cell carcinoma: A prospective multicentre study	Dengina, N.; Mitin, T.; Gamayunov, S.; Safina, S.; Kreinina, Y.; Tsimafeyeu, I.	2019		Esmo Open	4	5		10.1136/esmoopen-2019-000535	Did not meet inclusion criteria during title and abstract
The National Cancer Institute-American Society of Clinical Oncology Cancer Trial Accrual Symposium: Summary and Recommendations	Denicoff, A. M.; McCaskill-Stevens, W.; Grubbs, S. S.; Bruinooge, S. S.; Comis, R. L.; Devine, P.; Dilts, D. M.; Duff, M. E.; Ford, J. G.; Joffe, S.; Schapira, L.; Weinfurt, K. P.; Michaels, M.; Raghavan, D.; Richmond, E. S.; Zon, R.; Albrecht, T. L.; Bookman, M. A.; Dowlati, A.; Enos, R. A.; Fouad, M. N.; Good, M.; Hicks, W. J.; Loehrer, P. J.; Lyss, A. P.; Wolff, S. N.; Wujcik, D. M.; Meropol, …	2013	Nov	Journal of Oncology Practice	9	6	267-276	10.1200/jop.2013.001119	Did not meet inclusion criteria during title and abstract
P2X7-regulated protection from exacerbations and loss of control is independent of asthma maintenance therapy	Denlinger, L. C.; Manthei, D. M.; Seibold, M. A.; Ahn, K.; Bleecker, E.; Boushey, H. A.; Calhoun, W. J.; Castro, M.; Chinchili, V. M.; Fahy, J. V.; Hawkins, G. A.; Icitovic, N.; Israel, E.; Jarjour, N. N.; King, T.; Kraft, M.; Lazarus, S. C.; Lehman, E.; Martin, R. J.; Meyers, D. A.; Peters, S. P.; Sheerar, D.; Shi, L.; Sutherland, E. R.; Szefler, S. J.; Wechsler, M. E.; Sorkness, C. A.; Lemanske…	2013	2025-01-01	Am J Respir Crit Care Med	187	1	28-33	10.1164/rccm.201204-0750OC	Did not meet inclusion criteria during title and abstract
Lessons Learned from a Community-Academic Project Using Telemedicine for Eye Screening Among Urban Latinos	DeNomie, M.; Medic, V.; Castro, A.; Vazquez, M. B.; Rodriguez, B.; Kim, J.	2019	Sum	Progress in Community Health Partnerships-Research Education and Action	13	2	183-189	10.1353/cpr.2019.0018	Did not meet inclusion criteria during title and abstract
Feasibility and Acceptability of the TALK Social Worker Intervention to Improve Live Kidney Transplantation	DePasquale, N.; Hill-Briggs, F.; Darrell, L.; Boyer, L. L.; Ephraim, P.; Boulware, L. E.	2012	Nov	Health & Social Work	37	4	234-249	10.1093/hsw/hls034	Did not meet inclusion criteria during title and abstract
Nurse-community health worker team improves diabetes care in American Samoa: results of a randomized controlled trial	DePue, J. D.; Dunsiger, S.; Seiden, A. D.; Blume, J.; Rosen, R. K.; Goldstein, M. G.; Nu'usolia, O.; Tuitele, J.; McGarvey, S. T.	2013	Jul	Diabetes Care	36	7	1947-53	10.2337/dc12-1969	Did not meet inclusion criteria during title and abstract
A Systematic Review of Church-Based Health Interventions Among Latinos	Derose, K. P.; Rodriguez, C.	2020	Aug	Journal of Immigrant and Minority Health	22	4	795-815	10.1007/s10903-019-00941-2	Did not meet inclusion criteria during title and abstract
Eat, Pray, Move: A Pilot Cluster Randomized Controlled Trial of a Multilevel Church-Based Intervention to Address Obesity Among African Americans and Latinos	Derose, K. P.; Williams, M. V.; Florez, K. R.; Griffin, B. A.; Payan, D. D.; Seelam, R.; Branch, C. A.; Hawes-Dawson, J.; Mata, M. A.; Whitley, M. D.; Wong, E. C.	2019	May	American Journal of Health Promotion	33	4	586-596	10.1177/0890117118813333	Did not meet inclusion criteria during title and abstract
Characterizing Time to Diagnostic Resolution After an Abnormal Cancer Screening Exam in Older Adult Participants in the Ohio Patient Navigation Research Program	DeSalvo, J. M.; Young, G. S.; Krok-Schoen, J. L.; Paskett, E. D.	2018	Sep	Journal of Aging and Health	30	8	1284-1304	10.1177/0898264317715184	Did not meet inclusion criteria during title and abstract
Acute kidney injury in HIV-positive patients	Devi, P. S.; Singh, L. S.; Ch, D.; Shreeniwas, S.; Singh, S.	2011		JMS - Journal of Medical Society	25	3	2025-08-14		Did not meet inclusion criteria during title and abstract
What's the Risk? Older Women Report Fewer Symptoms for Suspected Acute Coronary Syndrome than Younger Women	Devon, H. A.; Vuckovic, K.; Burke, L. A.; Mirzaei, S.; Breen, K.; Robinson, N.; Zegre-Hemsey, J.	2018		BioResearch Open Access	7	1	131-138	10.1089/biores.2018.0020	Did not meet inclusion criteria during title and abstract
Initiation of Angiotensin-Neprilysin Inhibition After Acute Decompensated Heart Failure: Secondary Analysis of the Open-label Extension of the PIONEER-HF Trial	DeVore, A. D.; Braunwald, E.; Morrow, D. A.; Duffy, C. I.; Ambrosy, A. P.; Chakraborty, H.; McCague, K.; Rocha, R.; Velazquez, E. J.	2020	2025-02-01	JAMA Cardiol	5	2	202-207	10.1001/jamacardio.2019.4665	Did not meet inclusion criteria during title and abstract
Hypertension and heart failure: focus on high-risk populations	Di Palo, K. E.	2020	Jul	Curr Opin Cardiol	35	4	381-388	10.1097/hco.0000000000000739	Did not meet inclusion criteria during title and abstract
Simultaneous Risk Factor Control Using Telehealth to slOw Progression of Diabetic Kidney Disease (STOP-DKD) study: Protocol and baseline characteristics of a randomized controlled trial	Diamantidis, C. J.; Bosworth, H. B.; Oakes, M. M.; Davenport, C. A.; Pendergast, J. F.; Patel, S.; Moaddeb, J.; Barnhart, H. X.; Merrill, P. D.; Baloch, K.; Crowley, M. J.; Patel, U. D.	2018	Jun	Contemporary Clinical Trials	69		28-39	10.1016/j.cct.2018.04.003	Did not meet inclusion criteria during title and abstract
A Systematic Review of the Impact of Patient-Physician Non-English Language Concordance on Quality of Care and Outcomes	Diamond, L.; Izquierdo, K.; Canfield, D.; Matsoukas, K.; Gany, F.	2019	Aug	Journal of General Internal Medicine	34	8	1591-1606	10.1007/s11606-019-04847-5	Did not meet inclusion criteria during title and abstract
Interventions to improve immigrant health. A scoping review	Diaz, E.; Ortiz-Barreda, G.; Ben-Shlomo, Y.; Holdsworth, M.; Salami, B.; Rammohan, A.; Chung, R. Y.; Padmadas, S. S.; Krafft, T.	2017	2025-06-01	Eur J Public Health	27	3	433-439	10.1093/eurpub/ckx001	Did not meet inclusion criteria during title and abstract
Patient preferences and treatment adherence among women diagnosed with metastatic breast cancer	DiBonaventura, M. D.; Copher, R.; Basurto, E.; Faria, C.; Lorenzo, R.	2014		American Health and Drug Benefits	7	7	386-396		Did not meet inclusion criteria during title and abstract
The Inclusion of Women and Minorities in Smoking Cessation Clinical Trials: A Systematic Review	Dickerson, D.; Leeman, R.; Mazure, C.; O'Malley, S.	2009		American Journal on Addictions	18	1	21-28	10.1080/10550490802408522	Did not meet inclusion criteria during title and abstract
Healthcare delivery interventions to reduce cancer disparities worldwide	Dickerson, J. C.; Ragavan, M. V.; Parikh, D. A.; Patel, M. I.	2020	Sep	World Journal of Clinical Oncology	11	9	705-722	10.5306/wjco.v11.i9.705	Did not meet inclusion criteria during title and abstract
Emergency Consent: Patients' and Surrogates' Perspectives on Consent for Clinical Trials in Acute Stroke and Myocardial Infarction	Dickert, N. W.; Scicluna, V. M.; Adeoye, O.; Angiolillo, D. J.; Blankenship, J. C.; Devireddy, C. M.; Frankel, M. R.; Goldkind, S. F.; Kumar, G.; Ko, Y. A.; Mitchell, A. R.; Nogueria, R. G.; Parker, R. M.; Patel, M. R.; Riedford, M.; Silbergleit, R.; Speight, C. D.; Spokoyny, I.; Weinfurt, K. P.; Pentz, R. D.	2019	2025-01-22	J Am Heart Assoc	8	2	e010905	10.1161/jaha.118.010905	Did not meet inclusion criteria during title and abstract
Overcoming barriers to HPV vaccination: A randomized clinical trial of a culturally-tailored, media intervention among African American girls	DiClemente, R. J.; Murray, C. C.; Graham, T.; Still, J.	2015		Hum Vaccin Immunother	11	12	2883-94	10.1080/21645515.2015.1070996	Did not meet inclusion criteria during title and abstract
Examining the impact of a multimedia intervention on treatment decision-making among newly diagnosed prostate cancer patients: results from a nationwide RCT	Diefenbach, M. A.; Benedict, C.; Miller, S. M.; Stanton, A. L.; Ropka, M. E.; Wen, K. Y.; Fleisher, L. G.; Mohamed, N. E.; Hall, S. J.	2018	2025-11-21	Transl Behav Med	8	6	876-886	10.1093/tbm/iby066	Did not meet inclusion criteria during title and abstract
Effects of Aerobic and Resistance Exercise on Metabolic Syndrome, Sarcopenic Obesity, and Circulating Biomarkers in Overweight or Obese Survivors of Breast Cancer: A Randomized Controlled Trial	Dieli-Conwright, C. M.; Courneya, K. S.; Demark-Wahnefried, W.; Sami, N.; Lee, K.; Buchanan, T. A.; Spicer, D. V.; Tripathy, D.; Bernstein, L.; Mortimer, J. E.	2018	2025-03-20	J Clin Oncol	36	9	875-883	10.1200/jco.2017.75.7526	Did not meet inclusion criteria during title and abstract
Hispanic ethnicity as a moderator of the effects of aerobic and resistance exercise on physical fitness and quality-of-life in breast cancer survivors	Dieli-Conwright, C. M.; Fox, F. S.; Tripathy, D.; Sami, N.; Van Fleet, J.; Buchanan, T. A.; Spicer, D.; Lee, K.; Mortimer, J.; Bernstein, L.; Demark-Wahnefried, W.; Courneya, K. S.	2021	Feb	Journal of Cancer Survivorship	15	1	127-139	10.1007/s11764-020-00918-3	Did not meet inclusion criteria during title and abstract
International Network of Chronic Kidney Disease cohort studies (iNET-CKD): a global network of chronic kidney disease cohorts	Dienemann, T.; Fujii, N.; Orlandi, P.; Nessel, L.; Furth, S. L.; Hoy, W. E.; Matsuo, S.; Mayer, G.; Methven, S.; Schaefer, F.; Schaeffner, E. S.; SolÃ¡, L.; Stengel, B.; Wanner, C.; Zhang, L.; Levin, A.; Eckardt, K. U.; Feldman, H. I.	2016	2025-09-02	BMC Nephrol	17	1	121	10.1186/s12882-016-0335-2	Did not meet inclusion criteria during title and abstract
Telephone outreach to increase colon cancer screening in medicaid managed care organizations: a randomized controlled trial	Dietrich, A. J.; Tobin, J. N.; Robinson, C. M.; Cassells, A.; Greene, M. A.; Dunn, V. H.; Falkenstern, K. M.; De Leon, R.; Beach, M. L.	2013	Jul-Aug	Ann Fam Med	11	4	335-43	10.1370/afm.1469	Did not meet inclusion criteria during title and abstract
Using the pediatric asthma therapy assessment questionnaire to measure asthma control and healthcare utilization in children	Diette, G. B.; Sajjan, S.; Skinner, E. A.; Weiss, T. W.; Wu, A. W.; Markson, L. E.	2009		Patient	2	4	233-241	10.2165/11313820-000000000-00000	Did not meet inclusion criteria during title and abstract
External validity of the cardiovascular health study: a comparison with the Medicare population	DiMartino, L. D.; Hammill, B. G.; Curtis, L. H.; Gottdiener, J. S.; Manolio, T. A.; Powe, N. R.; Schulman, K. A.	2009	Aug	Med Care	47	8	916-23	10.1097/MLR.0b013e318197b104	Did not meet inclusion criteria during title and abstract
Time spent outside of target glucose range for young children with type 1 diabetes: a continuous glucose monitor study	DiMeglio, L. A.; Kanapka, L. G.; DeSalvo, D. J.; Anderson, B. J.; Harrington, K. R.; Hilliard, M. E.; Laffel, L. M.; Tamborlane, W. V.; Van Name, M. A.; Wadwa, R. P.; Willi, S. M.; Woerner, S.; Wong, J. C.; Miller, K. M.; Sence Study Grp	2020	Aug	Diabetic Medicine	37	8	1308-1315	10.1111/dme.14276	Did not meet inclusion criteria during title and abstract
Multi-institution analysis of racial disparity among African- American men eligible for prostate cancer active surveillance	Dinizo, M.; Shih, W.; Kwon, Y. S.; Eun, D.; Reese, A.; Giusto, L.; Trabulsi, E. J.; Yuh, B.; Ruel, N.; Marchalik, D.; Hwang, J.; Kundu, S. D.; Eggener, S.; Kim, I. Y.	2018		Oncotarget	9	30	21359-21365	10.18632/oncotarget.25103	Did not meet inclusion criteria during title and abstract
Visual inspection and dermoscopy, alone or in combination, for diagnosing keratinocyte skin cancers in adults	Dinnes, J.; Deeks, J. J.; Chuchu, N.; Matin, R. N.; Wong, K. Y.; Aldridge, R. B.; Durack, A.; Gulati, A.; Chan, S. A.; Johnston, L.; Bayliss, S. E.; Leonardi-Bee, J.; Takwoingi, Y.; Davenport, C.; O'Sullivan, C.; Tehrani, H.; Williams, H. C.	2018	2025-12-04	Cochrane Database Syst Rev	12	12	Cd011901	10.1002/14651858.CD011901.pub2	Did not meet inclusion criteria during title and abstract
Effects of a Telehealth Early Palliative Care Intervention for Family Caregivers of Persons With Advanced Heart Failure: The ENABLE CHF-PC Randomized Clinical Trial	Dionne-Odom, J. N.; Ejem, D. B.; Wells, R.; Azuero, A.; Stockdill, M. L.; Keebler, K.; Sockwell, E.; Tims, S.; Engler, S.; Kvale, E.; Durant, R. W.; Tucker, R. O.; Burgio, K. L.; Tallaj, J.; Pamboukian, S. V.; Swetz, K. M.; Bakitas, M. A.	2020	2025-04-01	JAMA Netw Open	3	4	e202583	10.1001/jamanetworkopen.2020.2583	Did not meet inclusion criteria during title and abstract
Lomitapide and Mipomersen Novel Lipid-Lowering Agents for the Management of Familial Hypercholesterolemia	Dixon, D. L.; Sisson, E. M.; Butler, M.; Higbea, A.; Muoio, B.; Turner, B.	2014	Sep-Oct	Journal of Cardiovascular Nursing	29	5	E7-E12	10.1097/jcn.0000000000000104	Did not meet inclusion criteria during title and abstract
An examination of interventions to reduce respiratory health and injury hazards in homes of low-income families	Dixon, S. L.; Fowler, C.; Harris, J.; Moffat, S.; Martinez, Y.; Walton, H.; Ruiz, B.; Jacobs, D. E.	2009	Jan	Environmental Research	109	1	123-130	10.1016/j.envres.2008.10.001	Did not meet inclusion criteria during title and abstract
Incorporating Digital Tools to Improve Clinical Trial Infrastructure: A White Paper From the Digital Engagement Committee of SWOG	Dizon, D. S.; Sedrak, M. S.; Lewis, M. A.; Cook, E.; Fisch, M. J.; Klemp, J. R.; Sommers, J.; Ciccarella, A.; Gralow, J.; Lawton, W.; Nichols, C.	2018	Dec	JCO Clin Cancer Inform	2		2025-01-08	10.1200/cci.17.00122	Did not meet inclusion criteria during title and abstract
Impact of decision aids used during clinical encounters on clinician outcomes and consultation length: a systematic review	Dobler, C. C.; Sanchez, M.; Gionfriddo, M. R.; Alvarez-Villalobos, N. A.; Ospina, N. S.; Spencer-Bonilla, G.; Thorsteinsdottir, B.; Benkhadra, R.; Erwin, P. J.; West, C. P.; Brito, J. P.; Murad, M. H.; Montori, V. M.	2019	Jun	Bmj Quality & Safety	28	6	499-510	10.1136/bmjqs-2018-008022	Did not meet inclusion criteria during title and abstract
Exclusion of older adults and women from recent trials of acute coronary syndromes	Dodd, K. S.; Saczynski, J. S.; Zhao, Y.; Goldberg, R. J.; Gurwitz, J. H.	2011	Mar	J Am Geriatr Soc	59	3	506-11	10.1111/j.1532-5415.2010.03305.x	Did not meet inclusion criteria during title and abstract
Rationale and design of the Affordability and Real-world Antiplatelet Treatment Effectiveness after Myocardial Infarction Study (ARTEMIS): A multicenter, cluster-randomized trial of P2Y(12) receptor inhibitor copayment reduction after myocardial infarction	Doll, J. A.; Wang, T. Y.; Choudhry, N. K.; Cannon, C. P.; Cohen, D. J.; Fonarow, G. C.; Henry, T. D.; Bhandary, D. D.; Khan, N.; Davidson-Ray, L. D.; Anstrom, K.; Peterson, E. D.	2016	Jul	American Heart Journal	177		33-41	10.1016/j.ahj.2016.04.008	Did not meet inclusion criteria during title and abstract
Beliefs about HPV Vaccine's success at cervical cancer prevention among adult US women	Domgue, J. F.; Chido-Amajuoyi, O. G.; Yu, R. K.; Shete, S.	2019		Jnci Cancer Spectrum	3	4		10.1093/jncics/pkz064	Did not meet inclusion criteria during title and abstract
Characteristics of Effective Colorectal Cancer Screening Navigation Programs in Federally Qualified Health Centers: a Systematic Review	Domingo, J. L. B.; Braun, K. L.	2017	Feb	Journal of Health Care for the Poor and Underserved	28	1	108-126	10.1353/hpu.2017.0013	Did not meet inclusion criteria during title and abstract
Medical Interpreter Knowledge of Cancer and Cancer Clinical Trials	Donelan, K.; Hobrecker, K.; Schapira, L.; Mailhot, J. R.; Goulart, B. H.; Chabner, B. A.	2009	Jul	Cancer	115	14	3283-3292	10.1002/cncr.24377	Did not meet inclusion criteria during title and abstract
Web-based symptom management for women with recurrent ovarian cancer: a pilot randomized controlled trial of the WRITE Symptoms intervention	Donovan, H. S.; Ward, S. E.; Sereika, S. M.; Knapp, J. E.; Sherwood, P. R.; Bender, C. M.; Edwards, R. P.; Fields, M.; Ingel, R.	2014	Feb	J Pain Symptom Manage	47	2	218-30	10.1016/j.jpainsymman.2013.04.005	Did not meet inclusion criteria during title and abstract
A Randomized Controlled Calendar Mail-Out to Increase Cancer Screening Among Urban American Indian and Alaska Native Patients	Doorenbos, A. Z.; Jacobsen, C.; Corpuz, R.; Forquera, R.; Buchwald, D.	2011	Sep	Journal of Cancer Education	26	3	549-554	10.1007/s13187-011-0217-z	Did not meet inclusion criteria during title and abstract
The development of a web- and a print-based decision aid for prostate cancer screening	Dorfman, C. S.; Williams, R. M.; Kassan, E. C.; Red, S. N.; Dawson, D. L.; Tuong, W.; Parker, E. R.; Ohene-Frempong, J.; Davis, K. M.; Krist, A. H.; Woolf, S. H.; Schwartz, M. D.; Fishman, M. B.; Cole, C.; Taylor, K. L.	2010	Mar	Bmc Medical Informatics and Decision Making	10		17	10.1186/1472-6947-10-12	Did not meet inclusion criteria during title and abstract
Health care disparities in the treatment of colorectal cancer	Dorsey, K.; Zhou, Z.; Masaoud, R.; Nimeiri, H. S.	2013	Sep	Curr Treat Options Oncol	14	3	405-14	10.1007/s11864-013-0241-9	Did not meet inclusion criteria during title and abstract
Advancing Treatment Approach to the Older Patient with Cancer Through Clinical Trials Participation	Dotan, E.	2017	Oct	Surg Oncol Clin N Am	26	4	719-728	10.1016/j.soc.2017.05.010	Did not meet inclusion criteria during title and abstract
Neighborhood Socioeconomic Status and Use of Colonoscopy in an Insured Population - A Retrospective Cohort Study	Doubeni, C. A.; Jambaulikar, G. D.; Fouayzi, H.; Robinson, S. B.; Gunter, M. J.; Field, T. S.; Roblin, D. W.; Fletcher, R. H.	2012	May	PLoS One	7	5	7	10.1371/journal.pone.0036392	Did not meet inclusion criteria during title and abstract
Venous Thromboembolism in the Get With The Guidelines-Stroke Acute Ischemic Stroke Population: Incidence and Patterns of Prophylaxis	Douds, G. L.; Hellkamp, A. S.; Olson, D. M.; Fonarow, G. C.; Smith, E. E.; Schwamm, L. H.; Cockroft, K. M.	2014	Jan	Journal of Stroke & Cerebrovascular Diseases	23	1	123-129	10.1016/j.jstrokecerebrovasdis.2012.10.018	Did not meet inclusion criteria during title and abstract
Long-term outcomes for children with acute lymphoblastic leukemia (ALL) treated on The Cancer Institute of New Jersey ALL trial (CINJALL)	Drachtman, R. A.; Masterson, M.; Shenkerman, A.; Vijayanathan, V.; Cole, P. D.	2016	Oct	Leuk Lymphoma	57	10	2275-80	10.3109/10428194.2016.1141406	Did not meet inclusion criteria during title and abstract
A Church-Based Intervention to Promote Informed Decision Making for Prostate Cancer Screening Among African American Men	Drake, B. F.; Shelton, R. C.; Gilligan, T.; Allen, J. D.	2010	Mar	Journal of the National Medical Association	102	3	164-171	10.1016/s0027-9684(15)30521-6	Did not meet inclusion criteria during title and abstract
Dronedarone for Atrial fibrillation: An update of clinical evidence	Draskovich, C. D.; O'Dell, K. M.	2010		Formulary	45	9	275-283		Did not meet inclusion criteria during title and abstract
Feasibility of a Mindfulness-Based Intervention for Aboriginal Adults with Type 2 Diabetes	Dreger, L. C.; Mackenzie, C.; McLeod, B.	2015	Apr	Mindfulness	6	2	264-280	10.1007/s12671-013-0257-z	Did not meet inclusion criteria during title and abstract
Sex Differences in 1-Year All-Cause Rehospitalization in Patients After Acute Myocardial Infarction A Prospective Observational Study	Dreyer, R. P.; Dharmarajan, K.; Kennedy, K. F.; Jones, P. G.; Vaccarino, V.; Murugiah, K.; Nuti, S. V.; Smolderen, K. G.; Buchanan, D. M.; Spertus, J. A.; Krumholz, H. M.	2017	Feb	Circulation	135	6	521-+	10.1161/circulationaha.116.024993	Did not meet inclusion criteria during title and abstract
Evaluating clinic and community-based lifestyle interventions for obesity reduction in a low-income Latino neighborhood: Vivamos Activos Fair Oaks Program	Drieling, R. L.; Ma, J.; Stafford, R. S.	2011	2025-02-14	BMC Public Health	11		98	10.1186/1471-2458-11-98	Did not meet inclusion criteria during title and abstract
Preventing recurrence of thromboembolic events through coordinated treatment in the District of Columbia	Dromerick, A. W.; Gibbons, M. C.; Edwards, D. F.; Farr, D. E.; Giannetti, M. L.; SÃ¡nchez, B.; Shara, N. M.; Fokar, A.; Jayam-Trouth, A.; Ovbiagele, B.; Kidwell, C. S.	2011	Oct	Int J Stroke	6	5	454-60	10.1111/j.1747-4949.2011.00654.x	Did not meet inclusion criteria during title and abstract
Inpatient Treatment Patterns and Health Care Expenditures for Hepatocellular Carcinoma among the Population with Urban Basic Health Insurance in China	Du, F.; Chirovsky, D.; Xiong, X. J.; Li, J. H.; Qiao, Y. L.; Zhang, Y. J.; Zhang, J.	2015		Value in Health Regional Issues	6		132-140	10.1016/j.vhri.2015.03.009	Did not meet inclusion criteria during title and abstract
Cholesterol is associated with the presence of a lipid core in carotid plaque of asymptomatic, young-to-middle-aged African Americans with and without HIV infection and cocaine use residing in inner-city Baltimore, Md., USA	Du, J.; Wasserman, B. A.; Tong, W.; Chen, S.; Lai, S.; Malhotra, S.; Lai, H.	2012		Cerebrovascular Diseases	33	3	295-301	10.1159/000334661	Did not meet inclusion criteria during title and abstract
Impact of marital status and race on outcomes of patients enrolled in Radiation Therapy Oncology Group prostate cancer trials	Du, K. L.; Bae, K.; Movsas, B.; Yan, Y.; Bryan, C.; Bruner, D. W.	2012	Jun	Support Care Cancer	20	6	1317-25	10.1007/s00520-011-1219-4	Did not meet inclusion criteria during title and abstract
Reporting of Sex Effects by Systematic Reviews on Interventions for Depression, Diabetes, and Chronic Pain	Duan-Porter, W.; Goldstein, K. M.; McDuffie, J. R.; Hughes, J. M.; Clowse, M. E. B.; Klap, R. S.; Masilamani, V.; LaPointe, N. M. A.; Nagi, A.; Gierisch, J. M.; Williams, J. W.	2016	Aug	Annals of Internal Medicine	165	3	184-+	10.7326/m15-2877	Did not meet inclusion criteria during title and abstract
Killed but metabolically active vaccines	Dubensky, T. W., Jr.; Skoble, J.; Lauer, P.; Brockstedt, D. G.	2012	Dec	Curr Opin Biotechnol	23	6	917-23	10.1016/j.copbio.2012.04.005	Did not meet inclusion criteria during title and abstract
Diabetes prevention in Hispanics: report from a randomized controlled trial	Duggan, C.; Carosso, E.; Mariscal, N.; Islas, I.; Ibarra, G.; Holte, S.; Copeland, W.; Linde, S.; Thompson, B.	2014	2025-02-27	Prev Chronic Dis	11		E28	10.5888/pcd11.130119	Did not meet inclusion criteria during title and abstract
Promoting colonoscopy screening among low-income Latinos at average risk of colorectal cancer: A randomized clinical trial	DuHamel, K. N.; Schofield, E. A.; Villagra, C.; Sriphanlop, P.; Itzkowitz, S. H.; Cotter, G.; Cohen, N.; Erwin, D. O.; Winkel, G.; Thompson, H. S.; Zauber, A. G.; Jandorf, L. H.	2020	Feb	Cancer	126	4	782-791	10.1002/cncr.32541	Did not meet inclusion criteria during title and abstract
Assessing vitamin d and mammographic breast density in Alaskan women	Duma, N.; Croghan, I.; Jenkins, S.; Vachon, C.; Neal, L.; Ghosh, K.; Pruthi, S.	2020		Clinics and Practice	10	4	89-92	10.4081/cp.2020.1253	Did not meet inclusion criteria during title and abstract
Representation of Minorities and Women in Oncology Clinical Trials: Review of the Past 14 Years	Duma, N.; Vera Aguilera, J.; Paludo, J.; Haddox, C. L.; Gonzalez Velez, M.; Wang, Y.; Leventakos, K.; Hubbard, J. M.; Mansfield, A. S.; Go, R. S.; Adjei, A. A.	2018	Jan	J Oncol Pract	14	1	e1-e10	10.1200/jop.2017.025288	Did not meet inclusion criteria during title and abstract
Randomized clinical trial of an integrated self-care intervention for persons with heart failure and diabetes: quality of life and physical functioning outcomes	Dunbar, S. B.; Reilly, C. M.; Gary, R.; Higgins, M. K.; Culler, S.; Butts, B.; Butler, J.	2015	Sep	J Card Fail	21	9	719-29	10.1016/j.cardfail.2015.05.012	Did not meet inclusion criteria during title and abstract
Gender differences in the pathophysiology, clinical presentation, and outcomes of ischemic heart failure	Dunlay, S. M.; Roger, V. L.	2012	Dec	Curr Heart Fail Rep	9	4	267-76	10.1007/s11897-012-0107-7	Did not meet inclusion criteria during title and abstract
Effects of omega-3 polyunsaturated fatty-acid supplementation on neuropathic pain symptoms and sphingosine levels in Mexican-Americans with type 2 diabetes	DurÃ¡n, A. M.; Salto, L. M.; CÃ¢mara, J.; Basu, A.; Paquien, I.; Beeson, W. L.; Firek, A.; Cordero-Macintyre, Z.; De LeÃ³n, M.	2019		Diabetes, Metabolic Syndrome and Obesity: Targets and Therapy	12		109-120	10.2147/DMSO.S187268	Did not meet inclusion criteria during title and abstract
What matters most: protocol for a randomized controlled trial of breast cancer surgery encounter decision aids across socioeconomic strata	Durand, M. A.; Yen, R. W.; O'Malley, A. J.; Politi, M. C.; Dhage, S.; Rosenkranz, K.; Weichman, K.; Margenthaler, J.; Tosteson, A. N. A.; Crayton, E.; Jackson, S.; Bradley, A.; Volk, R. J.; Sepucha, K.; Ozanne, E.; Percac-Lima, S.; Song, J.; Acosta, J.; Mir, N.; Elwyn, G.	2018	Feb	BMC Public Health	18		16	10.1186/s12889-018-5109-2	Did not meet inclusion criteria during title and abstract
What matters most: Randomized controlled trial of breast cancer surgery conversation aids across socioeconomic strata	Durand, M. A.; Yen, R. W.; O'Malley, A. J.; Schubbe, D.; Politi, M. C.; Saunders, C. H.; Dhage, S.; Rosenkranz, K.; Margenthaler, J.; Tosteson, A. N. A.; Crayton, E.; Jackson, S.; Bradley, A.; Walling, L.; Marx, C. M.; Volk, R. J.; Sepucha, K.; Ozanne, E.; Percac-Lima, S.; Bergin, E.; Goodwin, C.; Miller, C.; Harris, C.; Barth, R. J.; Aft, R.; Feldman, S.; Cyr, A. E.; Angeles, C. V.; Jiang, S.; E…	2021	Feb	Cancer	127	3	422-436	10.1002/cncr.33248	Did not meet inclusion criteria during title and abstract
Safety of tiotropium in patients with asthma	Dusser, D.; Ducharme, F. M.	2019	Jan-Dec	Ther Adv Respir Dis	13		1753466618824010	10.1177/1753466618824010	Did not meet inclusion criteria during title and abstract
Caregiver and pediatric provider perspectives on symptom-based inhaled corticosteroid therapy in asthma	Dy, T.; Lewis, E. M.; Murugan, V.; Gehlert, S.; Taylor, J.; Garbutt, J.; Bacharier, L. B.; Castro, M.; Sumino, K.	2018	Apr	Respir Med	137		201-205	10.1016/j.rmed.2018.03.001	Did not meet inclusion criteria during title and abstract
The extrema of circulating miR-17 are identified as biomarkers for aggressive prostate cancer	Dyson, G.; Farran, B.; Bolton, S.; Craig, D. B.; Dombkowski, A.; Beebe-Dimmer, J. L.; Powell, I. J.; Podgorski, I.; Heilbrun, L. K.; Bock, C. H.	2018		American Journal of Cancer Research	8	10	2088-2095		Did not meet inclusion criteria during title and abstract
Effectiveness of Motivational Interviewing to Reduce Head Start Children's Secondhand Smoke Exposure A Randomized Clinical Trial	Eakin, M. N.; Rand, C. S.; Borrelli, B.; Bilderback, A.; Hovell, M.; Riekert, K. A.	2014	Jun	American Journal of Respiratory and Critical Care Medicine	189	12	1530-1537	10.1164/rccm.201404-0618OC	Did not meet inclusion criteria during title and abstract
Effectiveness of a Home- and School-Based Asthma Educational Program for Head Start Children With Asthma A Randomized Clinical Trial	Eakin, M. N.; Zaeh, S.; Eckmann, T.; Ruvalcaba, E.; Rand, C. S.; Hilliard, M. E.; Riekert, K. A.	2020	Dec	Jama Pediatrics	174	12	1191-1198	10.1001/jamapediatrics.2020.3375	Did not meet inclusion criteria during title and abstract
Who enrolls in the medicare part D prescription drug benefit program? Medication use among patients with heart failure	Eapen, Z. J.; Hammill, B. G.; Setoguchi, S.; Schulman, K. A.; Peterson, E. D.; Hernandez, A. F.; Curtis, L. H.	2013		Journal of the American Heart Association	2	5		10.1161/JAHA.113.000242	Did not meet inclusion criteria during title and abstract
An integrative review of interventions to reduce peripheral arterial disease risk factors in African Americans	Eastridge, D. K.	2009	Jun	J Vasc Nurs	27	2	31-45	10.1016/j.jvn.2009.02.003	Did not meet inclusion criteria during title and abstract
Racial and ethnic differences in incident hospitalized heart failure in postmenopausal women: the Women's Health Initiative	Eaton, C. B.; Abdulbaki, A. M.; Margolis, K. L.; Manson, J. E.; Limacher, M.; Klein, L.; Allison, M. A.; Robinson, J. G.; Curb, J. D.; Martin, L. A.; Liu, S.; Howard, B. V.	2012	2025-08-07	Circulation	126	6	688-96	10.1161/circulationaha.111.066688	Did not meet inclusion criteria during title and abstract
Berries and their components on the prevention of myelodysplastic syndromes (MDS): A review on human clinical trials	Echeveste, C. E.	2020		Journal of Berry Research	10	1	21-44	10.3233/jbr-190412	Did not meet inclusion criteria during title and abstract
Effect of 24 Weeks of Statin Therapy on Systemic and Vascular Inflammation in HIV-Infected Subjects Receiving Antiretroviral Therapy	Eckard, A. R.; Jiang, Y.; Debanne, S. M.; Funderburg, N. T.; McComsey, G. A.	2014	Apr	Journal of Infectious Diseases	209	8	1156-1164	10.1093/infdis/jiu012	Did not meet inclusion criteria during title and abstract
Rational Use of Electronic Health Records for Diabetes Population Management	Eggleston, E. M.; Klompas, M.	2014	Apr	Current Diabetes Reports	14	4	10	10.1007/s11892-014-0479-z	Did not meet inclusion criteria during title and abstract
Similarities and differences between patients included and excluded from a randomized clinical trial of vitamin D supplementation for improving glucose tolerance in prediabetes: interpreting broader applicability	Eisenberg, Y.; Mohiuddin, H.; Cherukupally, K.; Zaidi, H.; Kukreja, S.; Barengolts, E.	2015	2025-07-15	Trials	16		306	10.1186/s13063-015-0812-0	Did not meet inclusion criteria during title and abstract
Health beliefs as predictors of intentions toward prostate cancer screening among Nigerian immigrant men	Ekeh, A. E.	2020		Journal of Public Health (Germany)				10.1007/s10389-020-01364-2	Did not meet inclusion criteria during title and abstract
APOL1 Risk Genotypes Are Associated With Early Kidney Damage in Children in Sub-Saharan Africa	Ekulu, P. M.; Nkoy, A. B.; Betukumesu, D. K.; Aloni, M. N.; Makulo, J. R. R.; Sumaili, E. K.; Mafuta, E. M.; Elmonem, M. A.; Arcolino, F. O.; Kitetele, F. N.; Lepira, F. B.; van den Heuvel, L. P.; Levtchenko, E. N.	2019		Kidney International Reports	4	7	930-938	10.1016/j.ekir.2019.04.002	Did not meet inclusion criteria during title and abstract
The effect of demographics and patient location on the outcome of patients with acute respiratory distress syndrome	El-Haddad, H.; Jang, H.; Chen, W.; Haider, S.; Soubani, A. O.	2017	Jan-Mar	Annals of Thoracic Medicine	12	1	17-24	10.4103/1817-1737.197767	Did not meet inclusion criteria during title and abstract
Community-engaged and community-based participatory research to promote American Heart Association Life's Simple 7 among African American adults: A systematic review	Elgazzar, R.; Nolan, T. S.; Joseph, J. J.; Aboagye-Mensah, E. B.; Azap, R. A.; Gray, D. M.	2020	Sep	PLoS One	15	9	27	10.1371/journal.pone.0238374	Did not meet inclusion criteria during title and abstract
The social and behavioral influences (SBI) study: study design and rationale for studying the effects of race and activation on cancer pain management	Elias, C. M.; Shields, C. G.; Griggs, J. J.; Fiscella, K.; Christ, S. L.; Colbert, J.; Henry, S. G.; Hoh, B. G.; Hunte, H. E. R.; Marshall, M.; Mohile, S. G.; Plumb, S.; Tejani, M. A.; Venuti, A.; Epstein, R. M.	2017	2025-08-25	BMC Cancer	17	1	575	10.1186/s12885-017-3564-2	Did not meet inclusion criteria during title and abstract
Long-Term Effect of a Nonrandomized Psychosocial Mindfulness-Based Intervention in Hispanic/Latina Breast Cancer Survivors	Elimimian, E.; Elson, L.; Bilani, N.; Farrag, S. E.; Dwivedi, A. K.; Pasillas, R.; Nahleh, Z. A.	2020	Jan	Integrative Cancer Therapies	19		10	10.1177/1534735419890682	Did not meet inclusion criteria during title and abstract
Collaborative care management of major depression among low-income, predominantly Hispanic subjects with diabetes: a randomized controlled trial	Ell, K.; Katon, W.; Xie, B.; Lee, P. J.; Kapetanovic, S.; Guterman, J.; Chou, C. P.	2010	Apr	Diabetes Care	33	4	706-13	10.2337/dc09-1711	Did not meet inclusion criteria during title and abstract
Comparative Studies of Collaborative Team Depression Care Adoption in Safety Net Clinics	Ell, K.; Wu, S. Y.; Guterman, J.; Schulman, S. G.; Sklaroff, L.; Lee, P. J.	2018	Feb	Research on Social Work Practice	28	2	154-163	10.1177/1049731516639140	Did not meet inclusion criteria during title and abstract
One-year follow-up of collaborative depression care for low-income, predominantly Hispanic patients with cancer	Ell, K.; Xie, B.; Kapetanovic, S.; Quinn, D. I.; Lee, P. J.; Wells, A.; Chou, C. P.	2011	Feb	Psychiatr Serv	62	2	162-70	10.1176/ps.62.2.pss6202_0162	Did not meet inclusion criteria during title and abstract
Efficacy and safety of periridopril arginine plus amlodipme in hypertension	Elliott, W. J.; Whitmore, J.; Feldstein, J. D.; Bakris, G. L.	2015	Apr	Journal of the American Society of Hypertension	9	4	266-274	10.1016/j.jash.2015.01.012	Did not meet inclusion criteria during title and abstract
National Trends in Nonoperative Management of Rectal Adenocarcinoma	Ellis, C. T.; Samuel, C. A.; Stitzenberg, K. B.	2016	2025-05-10	J Clin Oncol	34	14	1644-51	10.1200/jco.2015.64.2066	Did not meet inclusion criteria during title and abstract
Effects of family treatment on parenting beliefs among caregivers of youth with poorly controlled asthma	Ellis, D. A.; King, P.; Naar-King, S.; Lam, P.; Cunningham, P. B.; Secord, E.	2014	Oct	J Dev Behav Pediatr	35	8	486-93	10.1097/dbp.0000000000000093	Did not meet inclusion criteria during title and abstract
A Multidisciplinary Intervention Utilizing Virtual Communication Tools to Reduce Health Disparities: A Pilot Randomized Controlled Trial	Emerson, J. F.; Welch, M.; Rossman, W. E.; Carek, S.; Ludden, T.; Templin, M.; Moore, C. G.; Tapp, H.; Dulin, M.; McWilliams, A.	2016	Jan	International Journal of Environmental Research and Public Health	13	1	14	10.3390/ijerph13010031	Did not meet inclusion criteria during title and abstract
Are cancer-related decision aids appropriate for socially disadvantaged patients? A systematic review of US randomized controlled trials	Enard, K. R.; Dolan Mullen, P.; Kamath, G. R.; Dixon, N. M.; Volk, R. J.	2016	2025-06-06	BMC Med Inform Decis Mak	16		64	10.1186/s12911-016-0303-6	Did not meet inclusion criteria during title and abstract
MicroRNA Expression Changes in Women with Breast Cancer Stratified by DNA Repair Capacity Levels	Encarnacion-Medina, J.; Ortiz, C.; Vergne, R.; Padilla, L.; Matta, J.; Yang, Q.	2019		Journal of Oncology	2019			10.1155/2019/7820275	Did not meet inclusion criteria during title and abstract
A case of probable non-familial early onset Alzheimer dementia in a Hispanic male	Ephrussi, C.; Alweis, R.	2012		Journal of Community Hospital Internal Medicine Perspectives	2	2	3	10.3402/jchimp.v2i2.18600	Did not meet inclusion criteria during title and abstract
Implantable cardioverter-defibrillator prescription in the elderly	Epstein, A. E.; Kay, G. N.; Plumb, V. J.; McElderry, H. T.; Doppalapudi, H.; Yamada, T.; Shafiroff, J.; Syed, Z. A.; Shkurovich, S.	2009	Aug	Heart Rhythm	6	8	1136-43	10.1016/j.hrthm.2009.04.010	Did not meet inclusion criteria during title and abstract
Recruiting a special sample with sparse resources: Lessons from a study of Gulf War veterans	Erickson, L. C.; Ritchie, J. B.; Javors, J. M.; Golomb, B. A.	2013	Jun	Clinical Trials	10	3	473-482	10.1177/1740774512470040	Did not meet inclusion criteria during title and abstract
Adolescent Participation in HPV Vaccine Clinical Trials: Are Parents Willing?	Erves, J. C.; Mayo-Gamble, T. L.; Hull, P. C.; Duke, L.; Miller, S. T.	2017	Oct	Journal of Community Health	42	5	894-901	10.1007/s10900-017-0331-x	Did not meet inclusion criteria during title and abstract
Effectiveness of patient-targeted interventions to promote cancer screening among ethnic minorities: A systematic review	Escriba-Aguir, V.; Rodriguez-Gomez, M.; Ruiz-Perez, I.	2016	Oct	Cancer Epidemiology	44		22-39	10.1016/j.canep.2016.07.009	Did not meet inclusion criteria during title and abstract
Describing Patterns of Weight Changes Using Principal Components Analysis: Results from the Action for Health in Diabetes (Look AHEAD) Research Group	Espeland, M. A.; Bray, G. A.; Neiberg, R.; Rejeski, W. J.; Knowler, W. C.; Lang, W.; Cheskin, L. J.; Williamson, D.; Lewis, C. B.; Wing, R.; Look Ahead Study, Grp	2009	Oct	Annals of Epidemiology	19	10	701-710	10.1016/j.annepidem.2009.06.001	Did not meet inclusion criteria during title and abstract
Predictors of 30-day cardiovascular events in patients with prior percutaneous coronary intervention or coronary artery bypass grafting	Esposito, E. C.; Hollander, J. E.; Ryan, R. J.; Schreiber, D.; O'Neil, B.; Jackson, R.; Christenson, R.; Gibler, W. B.; Lindsell, C. J.	2011	Jun	Acad Emerg Med	18	6	613-8	10.1111/j.1553-2712.2011.01091.x	Did not meet inclusion criteria during title and abstract
Treatment Decisions for Metastatic Clear Cell Renal Cell Carcinoma in Older Patients: The Role of TKIs and Immune Checkpoint Inhibitors	Esther, J.; Hale, P.; Hahn, A. W.; Agarwal, N.; Maughan, B. L.	2019	May	Drugs Aging	36	5	395-401	10.1007/s40266-019-00644-1	Did not meet inclusion criteria during title and abstract
BRAF and TERT mutations in papillary thyroid cancer patients of Latino ancestry	Estrada-FlÃ³rez, A. P.; BohÃ³rquez, M. E.; VÃ©lez, A.; Duque, C. S.; Donado, J. H.; Mateus, G.; Panqueba-Tarazona, C.; Polanco-Echeverry, G.; Sahasrabudhe, R.; Echeverry, M.; Carvajal-Carmona, L. G.	2019		Endocrine Connections	8	9	1310-1317	10.1530/EC-19-0376	Did not meet inclusion criteria during title and abstract
Recruitment and enrollment of caregivers for a lifestyle physical activity clinical trial	Etkin, C. D.; Farran, C. J.; Barnes, L. L.; Shah, R. C.	2012	Feb	Research in Nursing & Health	35	1	70-81	10.1002/nur.20466	Did not meet inclusion criteria during title and abstract
Emerging profile of cetuximab in non-small cell lung cancer	Ettinger, D. S.	2010	Jun	Lung Cancer	68	3	332-7	10.1016/j.lungcan.2009.07.012	Did not meet inclusion criteria during title and abstract
Improving secondary stroke self-care among underserved ethnic minority individuals: a randomized clinical trial of a pilot intervention	Evans-Hudnall, G. L.; Stanley, M. A.; Clark, A. N.; Bush, A. L.; Resnicow, K.; Liu, Y.; Kass, J. S.; Sander, A. M.	2014	Apr	J Behav Med	37	2	196-204	10.1007/s10865-012-9469-2	Did not meet inclusion criteria during title and abstract
School Nurses' Perspectives on Components of Asthma Programs to Address Pediatric Disparities	Everhart, R. S.; Corona, R.; Mazzeo, S. E.; Dempster, K. W.; Schechter, M. S.	2020	Sep	Journal of Pediatric Psychology	45	8	900-909	10.1093/jpepsy/jsaa039	Did not meet inclusion criteria during title and abstract
A community-based asthma program: Study design and methods of RVA Breathes	Everhart, R. S.; Mazzeo, S. E.; Corona, R.; Holder, R. L.; Thacker, L. R.; Schechter, M. S.	2020	Oct	Contemporary Clinical Trials	97		9	10.1016/j.cct.2020.106121	Did not meet inclusion criteria during title and abstract
SWOT Analysis of Oncology Clinical Trials in Africa: A Town Hall Report From the Global Congress on Oncology Clinical Trials in Blacks	Ezeani, A.; Odedina, F.; Rivers, D.; Fatiregun, O.; Akinremi, T.	2020	Jun	Jco Global Oncology	6		966-972	10.1200/jgo.19.00199	Did not meet inclusion criteria during title and abstract
Reconnecting with urban youth enrolled in a randomized controlled trial and overdue for a 12-month follow-up survey	Ezell, Jerel M.; Saltzgaber, Jacquelyn; Peterson, Edward; Joseph, Christine L. M.	2013		Clinical Trials	10	5	775-782	10.1177/1740774513498320	Did not meet inclusion criteria during title and abstract
Caregivers' perspectives on oral health problems of end-of-life cancer patients	Ezenwa, M. O.; Fischer, D. J.; Epstein, J.; Johnson, J.; Yao, Y.; Wilkie, D. J.	2016	Nov	Support Care Cancer	24	11	4769-77	10.1007/s00520-016-3328-6	Did not meet inclusion criteria during title and abstract
A randomized controlled pilot study feasibility of a tablet-based guided audio-visual relaxation intervention for reducing stress and pain in adults with sickle cell disease	Ezenwa, M. O.; Yao, Y. W.; Engeland, C. G.; Molokie, R. E.; Wang, Z. J.; Suarez, M. L.; Wilkie, D. J.	2016	Jun	Journal of Advanced Nursing	72	6	1452-1463	10.1111/jan.12895	Did not meet inclusion criteria during title and abstract
Internalized HIV-Related Stigma and Breast Health Beliefs Among African-American Women Receiving Care for HIV in the USA	Fabian, K.; Molina, Y.; Kemp, C. G.; Nevin, P. E.; McCoy, K.; Simoni, J. M.; Andrasik, M.; Cohn, S. E.; Micci, S.; Rao, D.	2020	Feb	Journal of Racial and Ethnic Health Disparities	7	1	45-51	10.1007/s40615-019-00632-6	Did not meet inclusion criteria during title and abstract
Validation of the Spanish version of the MD Anderson symptom inventory-heart failure (MDASI-HF-Spanish) module	Fadol, A.; Buitrago, J.; Diaz, M. C.; Shelton, V.; Harty, C.; Mendoza, T. R.	2019		Cardio-Oncology	5	1		10.1186/s40959-019-0055-4	Did not meet inclusion criteria during title and abstract
The Representation of Gender and Race/Ethnic Groups in Randomized Clinical Trials of Individuals with Systemic Lupus Erythematosus	Falasinnu, T.; Chaichian, Y.; Bass, M. B.; Simard, J. F.	2018	Apr	Current Rheumatology Reports	20	4	11	10.1007/s11926-018-0728-2	Did not meet inclusion criteria during title and abstract
Increasing Ancestral Diversity in Lupus Trials Ways Forward	Falasinnu, T.; Chaichian, Y.; Simard, J. F.	2020	Nov	Rheumatic Disease Clinics of North America	46	4	713-722	10.1016/j.rdc.2020.07.011	Did not meet inclusion criteria during title and abstract
Active and Healthy Families: A Randomized Controlled Trial of a Culturally Tailored Obesity Intervention for Latino Children	Falbe, J.; Cadiz, A. A.; Tantoco, N. K.; Thompson, H. R.; Madsen, K. A.	2015	Jul-Aug	Acad Pediatr	15	4	386-95	10.1016/j.acap.2015.02.004	Did not meet inclusion criteria during title and abstract
Demographic Risk Factors for Vascular Lesions as Etiology of Intraventricular Hemorrhage in Prospectively Screened Cases	Fam, M. D.; Pang, A.; Zeineddine, H. A.; Mayo, S.; Stadnik, A.; Jesselson, M.; Zhang, L.; Dlugash, R.; Ziai, W.; Hanley, D.; Awad, I. A.; Clear Iii Trial Investigators	2017		Cerebrovascular Diseases	43	2025-05-06	223-230	10.1159/000458452	Did not meet inclusion criteria during title and abstract
Small dense LDL cholesterol is associated with metabolic syndrome traits independently of obesity and inflammation	Fan, J.; Liu, Y.; Yin, S.; Chen, N.; Bai, X.; Ke, Q.; Shen, J.; Xia, M.	2019		Nutrition and Metabolism	16	1		10.1186/s12986-019-0334-y	Did not meet inclusion criteria during title and abstract
Health Determinants of Asthma among Hispanic/Latino Children Enrolled in the Michigan Migrant and Seasonal Head Start Programs	Farabi, N.; Song, S.; Crockett, E. T.; Song, W. O.	2019		Journal of Child Science	9	1	E17-E23	10.1055/s-0039-1688764	Did not meet inclusion criteria during title and abstract
The effect of location and configuration on forearm and upper arm hemodialysis arteriovenous grafts	Farber, A.; Tan, T. W.; Hu, B.; Dember, L. M.; Beck, G. J.; Dixon, B. S.; Kusek, J. W.; Feldman, H. I.	2015	Nov	J Vasc Surg	62	5	1258-64	10.1016/j.jvs.2015.06.132	Did not meet inclusion criteria during title and abstract
Reviving intracranial angioplasty and stenting "SAMMPRIS and beyond"	Farooq, M. U.; Al-Ali, F.; Min, J.; Gorelick, P. B.	2014		Frontiers in Neurology	2025-06-05			10.3389/fneur.2014.00101	Did not meet inclusion criteria during title and abstract
Lay health educators and print materials for the promotion of colorectal cancer screening among Korean Americans: A randomized comparative effectiveness study	Jo, A. M.; Nguyen, T. T.; Stewart, S.; Sung, M. J.; Gildengorin, G.; Tsoh, J. Y.; Tong, E. K.; Lo, P.; Cuaresma, C.; Sy, A.; Lam, H.; Wong, C.; Jeong, M.; Chen, M. S., Jr.; Kagawa-Singer, M.	2017	2025-07-15	Cancer	123	14	2705-2715	10.1002/cncr.30568	Did not meet inclusion criteria during title and abstract
Enrollment and biospecimen collection in a multiethnic family cohort: the Northern California site of the Breast Cancer Family Registry	John, E. M.; Sangaramoorthy, M.; Koo, J.; Whittemore, A. S.; West, D. W.	2019	Apr	Cancer Causes & Control	30	4	395-408	10.1007/s10552-019-01154-6	Did not meet inclusion criteria during title and abstract
The feasibility of text reminders to improve medication adherence in adolescents with asthma	Johnson, K. B.; Patterson, B. L.; Ho, Y. X.; Chen, Q.; Nian, H.; Davison, C. L.; Slagle, J.; Mulvaney, S. A.	2016	May	J Am Med Inform Assoc	23	3	449-55	10.1093/jamia/ocv158	Did not meet inclusion criteria during title and abstract
Development of a chronic kidney disease patient navigator program	Jolly, S. E.; Navaneethan, S. D.; Schold, J. D.; Arrigain, S.; Konig, V.; Burrucker, Y. K.; Hyland, J.; Dann, P.; Tucky, B. H.; Sharp, J. W.; Nally, J. V.	2015	2025-05-03	BMC Nephrol	16		69	10.1186/s12882-015-0060-2	Did not meet inclusion criteria during title and abstract
Neighborhood disadvantage, physical activity barriers, and physical activity among African American breast cancer survivors	Jones, A.; Paxton, R. J.	2015		Preventive Medicine Reports	2		622-627	10.1016/j.pmedr.2015.07.010	Did not meet inclusion criteria during title and abstract
Exploring representation of diverse samples in fmri studies conducted in patients with cardiac-related chronic illness: A focused systematic review	Jones, L. M.; Ginier, E.; Debbs, J.; Eaton, J. L.; Renner, C.; Hawkins, J.; Rios-Spicer, R.; Tang, E.; Schertzing, C.; Giordani, B.	2020		Frontiers in Human Neuroscience	14			10.3389/fnhum.2020.00108	Did not meet inclusion criteria during title and abstract
Surveillance for cancer recurrence in long-term young breast cancer survivors randomly selected from a statewide cancer registry	Jones, T.; Duquette, D.; Underhill, M.; Ming, C.; Mendelsohn-Victor, K. E.; Anderson, B.; Milliron, K. J.; Copeland, G.; Janz, N. K.; Northouse, L. L.; Duffy, S. M.; Merajver, S. D.; Katapodi, M. C.	2018	May	Breast Cancer Res Treat	169	1	141-152	10.1007/s10549-018-4674-5	Did not meet inclusion criteria during title and abstract
The Moore Criteria: Applicability in a diverse, non-trial, recurrent cervical cancer population	Jordan, S. E.; Schlumbrecht, M.; George, S.; Pearson, J. M.; Wolfson, A.; Slomovitz, B.; Portelance, L.; Huang, M.	2020	Apr	Gynecologic Oncology	157	1	167-172	10.1016/j.ygyno.2020.01.001	Did not meet inclusion criteria during title and abstract
Evaluation of a web-based asthma management intervention program for urban teenagers: reaching the hard to reach	Joseph, C. L.; Ownby, D. R.; Havstad, S. L.; Saltzgaber, J.; Considine, S.; Johnson, D.; Peterson, E.; Alexander, G.; Lu, M.; Gibson-Scipio, W.; Johnson, C. C.	2013	Apr	J Adolesc Health	52	4	419-26	10.1016/j.jadohealth.2012.07.009	Did not meet inclusion criteria during title and abstract
Pilot study of a randomized trial to evaluate a Web-based intervention targeting adolescents presenting to the emergency department with acute asthma	Joseph, C. L. M.; Mahajan, P.; Stokes-Buzzelli, S.; Johnson, D. A.; Duffy, E.; Williams, R.; Zhang, T.; Ownby, D. R.; Considine, S.; Lu, M.	2018		Pilot and Feasibility Studies	4	1		10.1186/s40814-017-0147-6	Did not meet inclusion criteria during title and abstract
Pre-counseling Education for Low Literacy Women at Risk of Hereditary Breast and Ovarian Cancer (HBOC): Patient Experiences Using the Cancer Risk Education Intervention Tool (CREdIT)	Joseph, G.; Beattie, M. S.; Lee, R.; Braithwaite, D.; Wilcox, C.; Metrikin, M.; Lamvik, K.; Luce, J.	2010	Oct	Journal of Genetic Counseling	19	5	447-462	10.1007/s10897-010-9303-3	Did not meet inclusion criteria during title and abstract
Recruitment practices and the politics of inclusion in cancer clinical trials	Joseph, G.; Dohan, D.	2012	Sep	Med Anthropol Q	26	3	338-60	10.1111/j.1548-1387.2012.01222.x	Did not meet inclusion criteria during title and abstract
Factors affecting sustained medication adherence and its impact on healthcare utilization in patients with diabetes	Juarez, D. T.; Tan, C.; Davis, J.; Mau, M.	2013		Journal of Pharmaceutical Health Services Research	4	2	89-94	10.1111/jphs.12016	Did not meet inclusion criteria during title and abstract
High sodium: Potassium intake ratio increases the risk for all-cause mortality: The REasons for Geographic and Racial Differences in Stroke (REGARDS) study	Judd, S. E.; Aaron, K. J.; Letter, A. J.; Muntner, P.; Jenny, N. S.; Campbell, R. C.; Kabagambe, E. K.; Levitan, E. B.; Levine, D. A.; Shikany, J. M.; Safford, M.; Lackland, D. T.	2013		Journal of Nutritional Science	2			10.1017/jns.2013.4	Did not meet inclusion criteria during title and abstract
Effect of a liver cancer education program on hepatitis B screening among Asian Americans in the Baltimore-Washington metropolitan area, 2009-2010	Juon, H. S.; Lee, S.; Strong, C.; Rimal, R.; Kirk, G. D.; Bowie, J.	2014	2025-02-06	Prev Chronic Dis	11		130258	10.5888/pcd11.130258	Did not meet inclusion criteria during title and abstract
Lay Health Worker Intervention Improved Compliance with Hepatitis B Vaccination in Asian Americans: Randomized Controlled Trial	Juon, H. S.; Strong, C.; Kim, F.; Park, E.; Lee, S.	2016		PLoS One	11	9	e0162683	10.1371/journal.pone.0162683	Did not meet inclusion criteria during title and abstract
Metoprolol Increases Uric Acid and Risk of Gout in African Americans With Chronic Kidney Disease Attributed to Hypertension	Juraschek, S. P.; Appel, L. J.; Miller, E. R., 3rd	2017	2025-09-01	Am J Hypertens	30	9	871-875	10.1093/ajh/hpx113	Did not meet inclusion criteria during title and abstract
Phenotypic overlap in neonatal respiratory morbidity following preterm premature rupture of membranes versus spontaneous preterm labor	Kachikis, A.; Walker, C. L.; McAdams, R. M.; Gyamfi-Bannerman, C.; Waldorf, K. M. A.	2021	Jun	Journal of Maternal-Fetal & Neonatal Medicine	34	12	1941-1948	10.1080/14767058.2019.1651280	Did not meet inclusion criteria during title and abstract
Assessment of a Precision Medicine Analysis of a Behavioral Counseling Strategy to Improve Adherence to Diabetes Self-management Among Youth: A Post Hoc Analysis of the FLEX Trial	Kahkoska, A. R.; Lawson, M. T.; Crandell, J.; Driscoll, K. A.; Kichler, J. C.; Seid, M.; Maahs, D. M.; Kosorok, M. R.; Mayer-Davis, E. J.	2019	2025-05-03	JAMA Netw Open	2	5	e195137	10.1001/jamanetworkopen.2019.5137	Did not meet inclusion criteria during title and abstract
Pre-vaccination prevalence of anogenital and oral human papillomavirus in young HIV-infected men who have sex with men	Kahn, J. A.; Belzer, M.; Chi, X. F.; Lee, J.; Gaur, A. H.; Mayer, K.; Martinez, J.; Futterman, D. C.; Stier, E. A.; Paul, M. E.; Chiao, E. Y.; Reirden, D.; Goldstone, S. E.; Martinez, A. P. O.; Cachay, E. R.; Barroso, L. F.; Da Costa, M.; Wilson, C. M.; Palefsky, J. M.; Stier, E.; Ratner, L.; Bucher, G.; Wachsman, W.; Cachay, E.; Sitapati, A.; Goldstone, S.; Worrall, D.; Kaplan, L.; Berry, M.; Ja…	2019	Jun	Papillomavirus Research	7		52-61	10.1016/j.pvr.2019.01.002	Did not meet inclusion criteria during title and abstract
Racial disparities in the survival of American children, adolescents, and young adults with acute lymphoblastic leukemia, acute myelogenous leukemia, and Hodgkin lymphoma	Kahn, J. M.; Keegan, T. H.; Tao, L.; Abrahao, R.; Bleyer, A.; Viny, A. D.	2016	Sep	Cancer	122	17	2723-2730	10.1002/cncr.30089	Did not meet inclusion criteria during title and abstract
Adolescent and young adult Hodgkin lymphoma: Raising the bar through collaborative science and multidisciplinary care	Kahn, J. M.; Kelly, K. M.	2018	Jul	Pediatric Blood & Cancer	65	7	9	10.1002/pbc.27033	Did not meet inclusion criteria during title and abstract
Survival by Race and Ethnicity in Pediatric and Adolescent Patients With Hodgkin Lymphoma: A Children's Oncology Group Study	Kahn, J. M.; Kelly, K. M.; Pei, Q.; Bush, R.; Friedman, D. L.; Keller, F. G.; Bhatia, S.; Henderson, T. O.; Schwartz, C. L.; Castellino, S. M.	2019	2025-11-10	J Clin Oncol	37	32	3009-3017	10.1200/jco.19.00812	Did not meet inclusion criteria during title and abstract
Sociodemographic, Behavioral, and Biological Variables Related to Weight Loss in Native Hawaiians and Other Pacific Islanders	Kaholokula, J. K.; Townsend, C. K. M.; Ige, A.; Sinclair, K. A.; Mau, M. K.; Leake, A.; Palakiko, D. M.; Yoshimura, S. R.; Kekauoha, P.; Hughes, C.	2013	Mar	Obesity	21	3	E196-E203	10.1002/oby.20038	Did not meet inclusion criteria during title and abstract
An evaluation of race, ethnicity, age, and sex-based representation in phase I to II renal cell carcinoma clinical trials in the United States	Kaldany, A.; Blum, K. A.; Paulucci, D. J.; Beksac, A. T.; Jayaratna, I.; Sfakianos, J. P.; Badani, K. K.	2018	Aug	Urol Oncol	36	8	363.e1-363.e6	10.1016/j.urolonc.2018.05.006	Did not meet inclusion criteria during title and abstract
Association of Black Race With Early Recurrence After Minor Ischemic Stroke or Transient Ischemic Attack: Secondary Analysis of the POINT Randomized Clinical Trial	Kamel, H.; Zhang, C.; Kleindorfer, D. O.; Levitan, E. B.; Howard, V. J.; Howard, G.; Soliman, E. Z.; Johnston, S. C.	2020	2025-05-01	JAMA Neurol	77	5	601-605	10.1001/jamaneurol.2020.0010	Did not meet inclusion criteria during title and abstract
A Dyadic Exercise Intervention to Reduce Psychological Distress Among Lesbian, Gay, and Heterosexual Cancer Survivors	Kamen, C.; Heckler, C.; Janelsins, M. C.; Peppone, L. J.; McMahon, J. M.; Morrow, G. R.; Bowen, D.; Mustian, K.	2016	Feb	Lgbt Health	3	1	57-64	10.1089/lgbt.2015.0101	Did not meet inclusion criteria during title and abstract
Removing barriers to participation in clinical trials, a conceptual framework and retrospective chart review study	Kanarek, N. F.; Kanarek, M. S.; Olatoye, D.; Carducci, M. A.	2012	Dec	Trials	13		9	10.1186/1745-6215-13-237	Did not meet inclusion criteria during title and abstract
Translating a heart disease lifestyle intervention into the community: the South Asian Heart Lifestyle Intervention (SAHELI) study; a randomized control trial	Kandula, N. R.; Dave, S.; De Chavez, P. J.; Bharucha, H.; Patel, Y.; Seguil, P.; Kumar, S.; Baker, D. W.; Spring, B.; Siddique, J.	2015	Oct	BMC Public Health	15		10	10.1186/s12889-015-2401-2	Did not meet inclusion criteria during title and abstract
Walking forward: a program designed to lower cancer mortality rates among American Indians in western South Dakota	Kanekar, S.; Petereit, D.	2009	Apr	S D Med	62	4	151-3, 155-7, 159		Did not meet inclusion criteria during title and abstract
A randomized controlled trial of a community health worker intervention in a population of patients with multiple chronic diseases: Study design and protocol	Kangovi, S.; Mitra, N.; Turr, L.; Huo, H. R.; Grande, D.; Long, J. A.	2017	Feb	Contemporary Clinical Trials	53		115-121	10.1016/j.cct.2016.12.009	Did not meet inclusion criteria during title and abstract
Acute in-hospital random hyperglycemia and post-discharge clinical outcomes among non-critically ill in-patients	Kanna, B.; Lee, J. Y.; Gu, Y.	2012		Internet Journal of Internal Medicine	9	2			Did not meet inclusion criteria during title and abstract
Transitioning to Breast Cancer Survivorship: Perspectives of Patients, Cancer Specialists, and Primary Care Providers	Kantsiper, M.; McDonald, E. L.; Geller, G.; Shockney, L.; Snyder, C.; Wolff, A. C.	2009	Nov	Journal of General Internal Medicine	24		459-466	10.1007/s11606-009-1000-2	Did not meet inclusion criteria during title and abstract
High rate of inappropriate carotid endarterectomy in an urban medical center	Kapadia, M.; Mehri-Basha, M.; Madhavan, R.; Rajamani, K.; Chaturvedi, S.	2009	Jul-Aug	J Stroke Cerebrovasc Dis	18	4	277-80	10.1016/j.jstrokecerebrovasdis.2008.11.010	Did not meet inclusion criteria during title and abstract
Effect of periodontal therapy on arterial structure and function among aboriginal australians: a randomized, controlled trial	Kapellas, K.; Maple-Brown, L. J.; Jamieson, L. M.; Do, L. G.; O'Dea, K.; Brown, A.; Cai, T. Y.; Anstey, N. M.; Sullivan, D. R.; Wang, H.; Celermajer, D. S.; Slade, G. D.; Skilton, M. R.	2014	Oct	Hypertension	64	4	702-8	10.1161/hypertensionaha.114.03359	Did not meet inclusion criteria during title and abstract
Periodontal therapy and glycaemic control among individuals with type 2 diabetes: reflections from the PerioCardio study	Kapellas, K.; Mejia, G.; Bartold, P. M.; Skilton, M. R.; Maple-Brown, L. J.; Slade, G. D.; O'Dea, K.; Brown, A.; Celermajer, D. S.; Jamieson, L. M.	2017	Nov	Int J Dent Hyg	15	4	e42-e51	10.1111/idh.12234	Did not meet inclusion criteria during title and abstract
Phase II Clinical Trial of Gefitinib for the Treatment of Chemonaive Patients with Advanced Non-small Cell Lung Cancer with Poor Performance Status	Karim, N. A.; Musaad, S.; Zarzour, A.; Patil, S.; Jazieh, A. R.	2014		Clinical Medicine Insights-Oncology	8		121-128	10.4137/cmo.S15172	Did not meet inclusion criteria during title and abstract
Identification of Discrete Prognostic Groups in Ewing Sarcoma	Karski, E. E.; McIlvaine, E.; Segal, M. R.; Krailo, M.; Grier, H. E.; Granowetter, L.; Womer, R. B.; Meyers, P. A.; Felgenhauer, J.; Marina, N.; DuBois, S. G.	2016	Jan	Pediatr Blood Cancer	63	1	47-53	10.1002/pbc.25709	Did not meet inclusion criteria during title and abstract
Role of interventions for atherosclerotic renal artery stenoses	Kashyap, V. S.; Schneider, F.; Ricco, J. B.	2011	Aug	J Vasc Surg	54	2	563-70;discussion 570	10.1016/j.jvs.2011.06.003	Did not meet inclusion criteria during title and abstract
Socioeconomic status does not affect prognosis in patients with glioblastoma multiforme	Kasl, R.; Brinson, P.; Chambless, L.	2016		Surgical Neurology International	7		S282-S290	10.4103/2152-7806.181985	Did not meet inclusion criteria during title and abstract
Genetic testing and surveillance of young breast cancer survivors and blood relatives: A cluster randomized trial	Katapodi, M. C.; Ming, C.; Northouse, L. L.; Duffy, S. A.; Duquette, D.; Mendelsohn-Victor, K. E.; Milliron, K. J.; Merajver, S. D.; Dinov, I. D.; Janz, N. K.	2020		Cancers	12	9	2025-01-20	10.3390/cancers12092526	Did not meet inclusion criteria during title and abstract
Vitamin D levels and their associations with survival and major disease outcomes in a, large cohort of patients with chronic graft-vs-host disease	Katic, M.; Pirsl, F.; Steinberg, S. M.; Dobbin, M.; Curtis, L. M.; Pulanic, D.; Desnica, L.; Titarenko, I.; Pavletic, S. Z.	2016	Jun	Croatian Medical Journal	57	3	276-286	10.3325/cmj.2016.57.276	Did not meet inclusion criteria during title and abstract
Risk factors for type 2 diabetes in a sixth- grade multiracial cohort: the HEALTHY study	Kaufman, F. R.; Hirst, K.; Linder, B.; Baranowski, T.; Cooper, D. M.; Foster, G. D.; Goldberg, L.; Harrell, J. S.; Marcus, M. D.; TreviÃ±o, R. P.	2009	May	Diabetes Care	32	5	953-5	10.2337/dc08-1774	Did not meet inclusion criteria during title and abstract
Challenges in insulin initiation among Hispanics/Latinos with diabetes in the United States	Kaushik, P.; Reed, B.; Kalirai, S.; Perez-Nieves, M.	2020	Oct	Primary Care Diabetes	14	5	401-412	10.1016/j.pcd.2019.12.009	Did not meet inclusion criteria during title and abstract
"Not the 'Grim Reaper Service'": An Assessment of Provider Knowledge, Attitudes, and Perceptions Regarding Palliative Care Referral Barriers in Heart Failure	Kavalieratos, D.; Mitchell, E. M.; Carey, T. S.; Dev, S.; Biddle, A. K.; Reeve, B. B.; Abernethy, A. P.; Weinberger, M.	2014	Feb	Journal of the American Heart Association	3	1	11	10.1161/jaha.113.000544	Did not meet inclusion criteria during title and abstract
Baseline physical performance, health, and functioning of participants in the Frequent Hemodialysis Network (FHN) trial	Kaysen, G. A.; Larive, B.; Painter, P.; Craig, A.; Lindsay, R. M.; Rocco, M. V.; Daugirdas, J. T.; Schulman, G.; Chertow, G. M.	2011	Jan	Am J Kidney Dis	57	1	101-12	10.1053/j.ajkd.2010.08.021	Did not meet inclusion criteria during title and abstract
Multiple myeloma epidemiology and survival: A unique malignancy	Kazandjian, D.	2016	Dec	Semin Oncol	43	6	676-681	10.1053/j.seminoncol.2016.11.004	Did not meet inclusion criteria during title and abstract
Adolescent angst: enrollment on clinical trials	Keegan, T. H. M.; Parsons, H. M.	2018	Nov	Hematology-American Society of Hematology Education Program			154-160	10.1182/asheducation-2018.1.154	Did not meet inclusion criteria during title and abstract
Insurance Clearance for Early-Phase Oncology Clinical Trials Following the Affordable Care Act	Kehl, K. L.; Fullmer, C. P.; Fu, S. Q.; George, G. C.; Hess, K. R.; Janku, F.; Karp, D. D.; Kato, S.; Kizer, C. K.; Kurzrock, R.; Naing, A.; Pant, S.; Piha-Paul, S. A.; Subbiah, V.; Tsimberidou, A. M.; Hong, D. S.	2017	Aug	Clinical Cancer Research	23	15	4155-4162	10.1158/1078-0432.Ccr-16-3027	Did not meet inclusion criteria during title and abstract
Access to Accredited Cancer Hospitals Within Federal Exchange Plans Under the Affordable Care Act	Kehl, K. L.; Liao, K. P.; Krause, T. M.; Giordano, S. H.	2017	Feb	Journal of Clinical Oncology	35	6	645-+	10.1200/jco.2016.69.9835	Did not meet inclusion criteria during title and abstract
Hispanic representation in diabetes cardiovascular outcomes trials	Kelley, A. T.; Mizokami-Stout, K.; O'Brien, M. J.; Bowen, M. E.; Sussman, J.	2019		BMJ Open Diabetes Res Care	7	1	e000656	10.1136/bmjdrc-2019-000656	Did not meet inclusion criteria during title and abstract
Interventions to improve the uptake of screening across a range of conditions in Ethnic Minority Groups: a systematic review	Kelly, C.; Pericleous, M.; Hendy, J.; de Lusignan, S.; Ahmed, A.; Vandrevala, T.; Ala, A.	2018	Aug	International Journal of Clinical Practice	72	8	16	10.1111/ijcp.13202	Did not meet inclusion criteria during title and abstract
Safety profile of avelumab in patients with advanced solid tumors: A pooled analysis of data from the phase 1 JAVELIN solid tumor and phase 2 JAVELIN Merkel 200 clinical trials	Kelly, K.; Infante, J. R.; Taylor, M. H.; Patel, M. R.; Wong, D. J.; Iannotti, N.; Mehnert, J. M.; Loos, A. H.; Koch, H.; Speit, I.; Gulley, J. L.	2018	2025-05-01	Cancer	124	9	2010-2017	10.1002/cncr.31293	Did not meet inclusion criteria during title and abstract
Effect of home-based strength training program on IGF-I, IGFBP-1 and IGFBP-3 in obese Latino boys participating in a 16-week randomized controlled trial	Kelly, L.; Holmberg, P. M.; Schroeder, E. T.; Loza, A.; Lin, X.; Moody, A.; Hughes, A.; Gibson, A. M.; Kirk, A.	2019	2025-10-25	J Pediatr Endocrinol Metab	32	10	1121-1129	10.1515/jpem-2019-0073	Did not meet inclusion criteria during title and abstract
Cancer Care Delivery Research: Building the Evidence Base to Support Practice Change in Community Oncology	Kent, E. E.; Mitchell, S. A.; Castro, K. M.; DeWalt, D. A.; Kaluzny, A. D.; Hautala, J. A.; Grad, O.; Ballard, R. M.; McCaskill-Stevens, W. J.; Kramer, B. S.; Clauser, S. B.	2015	Aug	Journal of Clinical Oncology	33	24	2705-U183	10.1200/jco.2014.60.6210	Did not meet inclusion criteria during title and abstract
Leukemia survival in children, adolescents, and young adults: influence of socioeconomic status and other demographic factors	Kent, E. E.; Sender, L. S.; Largent, J. A.; Anton-Culver, H.	2009	Oct	Cancer Causes & Control	20	8	1409-1420	10.1007/s10552-009-9367-2	Did not meet inclusion criteria during title and abstract
Glucometer Use and Glycemic Control Among Hispanic Patients With Diabetes in Southern Florida	Kenya, S.; Lebron, C.; Arrechea, E. R.; Li, H.	2014	Apr	Clinical Therapeutics	36	4	485-493	10.1016/j.clinthera.2013.12.009	Did not meet inclusion criteria during title and abstract
Controller adherence following hospital discharge in high risk children: A pilot randomized trial of text message reminders	Kenyon, C. C.; Gruschow, S. M.; Quarshie, W. O.; Griffis, H.; Leach, M. C.; Zorc, J. J.; Bryant-Stephens, T. C.; Miller, V. A.; Feudtner, C.	2019	Jan	J Asthma	56	1	95-103	10.1080/02770903.2018.1424195	Did not meet inclusion criteria during title and abstract
US oral health students' willingness to train and administer the HPV vaccine in dental practices	Kepka, D.; Rutkoski, H.; Pappas, L.; Tay, D. L.; Winkler, J. R.; Dixon, B.; Velazquez, A.; Pinzon, L. M.	2019		Preventive Medicine Reports	15			10.1016/j.pmedr.2019.100957	Did not meet inclusion criteria during title and abstract
Stopping long-acting beta2-agonists (LABA) for children with asthma well controlled on LABA and inhaled corticosteroids	Kew, K. M.; Beggs, S.; Ahmad, S.	2015	2025-05-21	Cochrane Database Syst Rev	2015	5	Cd011316	10.1002/14651858.CD011316.pub2	Did not meet inclusion criteria during title and abstract
Prevalence of squamous cell carcinoma of the esophagus in a single tertiary center of south africa: A cross sectional analytic study	Kgomo, M.; Elnagar, A. A.; Nagel, J.; Mokoena, T.	2017		Journal of Public Health in Africa	8	1	72-73	10.4081/jphia.2017.563	Did not meet inclusion criteria during title and abstract
Hepatitis B and Hepatocellular Carcinoma Screening Among Asian Americans: Survey of Safety Net Healthcare Providers	Khalili, M.; Guy, J.; Yu, A.; Li, A.; Diamond-Smith, N.; Stewart, S.; Chen, M.; Nguyen, T.	2011	May	Digestive Diseases and Sciences	56	5	1516-1523	10.1007/s10620-010-1439-3	Did not meet inclusion criteria during title and abstract
Effect of collaborative depression treatment on risk for diabetes: A 9-year follow-up of the IMPACT randomized controlled trial	Khambaty, T.; Callahan, C. M.; Stewart, J. C.	2018		PLoS One	13	8	e0200248	10.1371/journal.pone.0200248	Did not meet inclusion criteria during title and abstract
Ten-Year Trends in Enrollment of Women and Minorities in Pivotal Trials Supporting Recent US Food and Drug Administration Approval of Novel Cardiometabolic Drugs	Khan, M. S.; Shahid, I.; Siddiqi, T. J.; Khan, S. U.; Warraich, H. J.; Greene, S. J.; Butler, J.; Michos, E. D.	2020	2025-06-02	J Am Heart Assoc	9	11	e015594	10.1161/jaha.119.015594	Did not meet inclusion criteria during title and abstract
Participation of Women and Older Participants in Randomized Clinical Trials of Lipid-Lowering Therapies: A Systematic Review	Khan, S. U.; Khan, M. Z.; Raghu Subramanian, C.; Riaz, H.; Khan, M. U.; Lone, A. N.; Khan, M. S.; Benson, E. M.; Alkhouli, M.; Blaha, M. J.; Blumenthal, R. S.; Gulati, M.; Michos, E. D.	2020	2025-05-01	JAMA Netw Open	3	5	e205202	10.1001/jamanetworkopen.2020.5202	Did not meet inclusion criteria during title and abstract
Acute Ischemic Stroke Intervention	Khandelwal, P.; Yavagal, D. R.; Sacco, R. L.	2016	2025-06-07	J Am Coll Cardiol	67	22	2631-44	10.1016/j.jacc.2016.03.555	Did not meet inclusion criteria during title and abstract
Whole-Genome Sequencing to Characterize Monogenic and Polygenic Contributions in Patients Hospitalized With Early-Onset Myocardial Infarction	Khera, A. V.; Chaffin, M.; Zekavat, S. M.; Collins, R. L.; Roselli, C.; Natarajan, P.; Lichtman, J. H.; D'Onofrio, G.; Mattera, J.; Dreyer, R.; Spertus, J. A.; Taylor, K. D.; Psaty, B. M.; Rich, S. S.; Post, W.; Gupta, N.; Gabriel, S.; Lander, E.; Ida Chen, Y. D.; Talkowski, M. E.; Rotter, J. I.; Krumholz, H. M.; Kathiresan, S.	2019	2025-03-26	Circulation	139	13	1593-1602	10.1161/circulationaha.118.035658	Did not meet inclusion criteria during title and abstract
Volunteer peer support, diabetes, and depressive symptoms: Results from the ENCOURAGE trial	Khodneva, Y.; Safford, M. M.; Richman, J.; Gamboa, C.; Andreae, S.; Cherrington, A.	2016		Journal of Clinical and Translational Endocrinology	4		38-44	10.1016/j.jcte.2016.04.002	Did not meet inclusion criteria during title and abstract
Intensive Continuous Positive Airway Pressure Adherence Program During Stroke Rehabilitation	Khot, S.; Barnett, H.; Davis, A.; Siv, J.; Crane, D.; Kunze, A.; Li Lue, D.; Bunnell, A.; McCann, B.; Bombardier, C.; Longstreth, W. T., Jr.; Watson, N.; Billings, M.	2019	Jul	Stroke	50	7	1895-1897	10.1161/strokeaha.119.024795	Did not meet inclusion criteria during title and abstract
Effects of prone ventilation on oxygenation, inflammation, and lung infiltrates in COVID-19 related acute respiratory distress syndrome: A retrospective cohort study	Khullar, R.; Shah, S.; Singh, G.; Bae, J.; Gattu, R.; Jain, S.; Green, J.; Anandarangam, T.; Cohen, M.; Madan, N.; Prasanna, P.	2020		Journal of Clinical Medicine	9	12	2025-01-17	10.3390/jcm9124129	Did not meet inclusion criteria during title and abstract
Representation of people of South Asian origin in cardiovascular outcome trials of glucose-lowering therapies in Type 2 diabetes	Khunti, K.; Bellary, S.; Karamat, M. A.; Patel, K.; Patel, V.; Jones, A.; Gray, J.; Shepherd, P.; Hanif, W.	2017	Jan	Diabet Med	34	1	64-68	10.1111/dme.13103	Did not meet inclusion criteria during title and abstract
Understanding the association of biomedical, psychosocial and behavioral risks with adverse pregnancy outcomes among African-Americans in Washington, DC	Kiely, M.; El-Mohandes, A. A.; Gantz, M. G.; Chowdhury, D.; Thornberry, J. S.; El-Khorazaty, M. N.	2011	Dec	Matern Child Health J	15 Suppl 1	Suppl 1	S85-95	10.1007/s10995-011-0856-z	Did not meet inclusion criteria during title and abstract
Current status of acute stroke management in Korea: a report on a multicenter, comprehensive acute stroke registry	Kim, B. J.; Han, M. K.; Park, T. H.; Park, S. S.; Lee, K. B.; Lee, B. C.; Yu, K. H.; Cha, J. K.; Kim, D. H.; Lee, J.; Lee, S. J.; Ko, Y.; Park, J. M.; Kang, K.; Cho, Y. J.; Hong, K. S.; Cho, K. H.; Kim, J. T.; Kim, D. E.; Lee, J.; Lee, J. S.; Jang, M. S.; Broderick, J. P.; Yoon, B. W.; Bae, H. J.; Crcs- Investigators	2014	Jun	International Journal of Stroke	9	4	514-518	10.1111/ijs.12199	Did not meet inclusion criteria during title and abstract
Racial/ethnic differences in sex hormone levels among postmenopausal women in the diabetes prevention program	Kim, C.; Golden, S. H.; Mather, K. J.; Laughlin, G. A.; Kong, S.; Nan, B.; Barrett-Connor, E.; Randolph, J. F., Jr.	2012	Nov	J Clin Endocrinol Metab	97	11	4051-60	10.1210/jc.2012-2117	Did not meet inclusion criteria during title and abstract
Stereotactic body radiation therapy for prostate cancer: review of experience of a multicenter phase I/Il dose-escalation study	Kim, D. W. N.; Straka, C.; Cho, L. C.; Timmerman, R. D.	2014		Frontiers in Oncology	4		7	10.3389/fonc.2014.00319	Did not meet inclusion criteria during title and abstract
Proactive Cardiovascular Risk Management Versus Usual Care in Patients with and without Diabetes Mellitus: CRUCIAL Trial Subanalysis	Kim, J. H.; Zamorano, J.; Erdine, S.; Pavia, A.; Al-Khadra, A.; Sutradhar, S.; Yunis, C.; Crucial Investigators	2012	Jul	Postgraduate Medicine	124	4	41-53	10.3810/pgm.2012.07.2565	Did not meet inclusion criteria during title and abstract
Knowledge, perceptions, and decision making about human papillomavirus vaccination among Korean American women: a focus group study	Kim, K.; Kim, B.; Choi, E.; Song, Y.; Han, H. R.	2015	Mar-Apr	Womens Health Issues	25	2	112-9	10.1016/j.whi.2014.11.005	Did not meet inclusion criteria during title and abstract
Community Health Workers Versus Nurses as Counselors or Case Managers in a Self-Help Diabetes Management Program	Kim, K. B.; Kim, M. T.; Lee, H. B.; Nguyen, T.; Bone, L. R.; Levine, D.	2016	Jun	American Journal of Public Health	106	6	1052-1058	10.2105/ajph.2016.303054	Did not meet inclusion criteria during title and abstract
The Effect of a Community-Based Self-Help Intervention Korean Americans With Type 2 Diabetes	Kim, M. T.; Kim, K. B.; Huh, B.; Nguyen, T.; Han, H. R.; Bone, L. R.; Levine, D.	2015	Nov	American Journal of Preventive Medicine	49	5	726-737	10.1016/j.amepre.2015.04.033	Did not meet inclusion criteria during title and abstract
Health Literacy and Outcomes of a Community-Based Self-Help Intervention: A Case of Korean Americans With Type 2 Diabetes	Kim, M. T.; Kim, K. B.; Ko, J.; Murry, N.; Xie, B.; Radhakrishnan, K.; Han, H. R.	2020	May/Jun	Nurs Res	69	3	210-218	10.1097/nnr.0000000000000409	Did not meet inclusion criteria during title and abstract
Liver Disease Monitoring Practices After Hepatitis C Cure in the Underserved Population	Kim, N. J.; Magee, C.; Cummings, C.; Park, H.; Khalili, M.	2018		Hepatology Communications	2	10	1274-1283	10.1002/hep4.1246	Did not meet inclusion criteria during title and abstract
Leading causes of cardiovascular hospitalization in 8.45 million US veterans	Krishnamurthi, N.; Francis, J.; Fihn, S. D.; Meyer, C. S.; Whooley, M. A.	2018	Mar	PLoS One	13	3	14	10.1371/journal.pone.0193996	Did not meet inclusion criteria during title and abstract
Relationship between race and outcome in Asian, Black, and Caucasian patients with spontaneous intracerebral hemorrhage: Data from the Virtual International Stroke Trials Archive and Efficacy of Nitric Oxide in Stroke trial	Krishnan, K.; Beishon, L.; Berge, E.; Christensen, H.; Dineen, R. A.; Ozturk, S.; Sprigg, N.; Wardlaw, J. M.; Bath, P. M.; Vista-Ich Collaboration; Enos Investigators	2018	Jun	International Journal of Stroke	13	4	362-373	10.1177/1747493017744463	Did not meet inclusion criteria during title and abstract
Relationship between Health Literacy in Parents and Asthma Control in Their Children: A Prospective Study in a Diverse Suburban Population	Krishnan, S.; Rohman, A.; Welter, J.; Dozor, A. J.	2018		Pediatric, Allergy, Immunology, and Pulmonology	31	4	221-225	10.1089/ped.2018.0929	Did not meet inclusion criteria during title and abstract
Evaluation of two vaccine education interventions to improve pertussis vaccination among pregnant African American women: A randomized controlled trial	Kriss, J. L.; Frew, P. M.; Cortes, M.; Malik, F. A.; Chamberlain, A. T.; Seib, K.; Flowers, L.; Ault, K. A.; Howards, P. P.; Orenstein, W. A.; Omer, S. B.	2017	Mar	Vaccine	35	11	1551-1558	10.1016/j.vaccine.2017.01.037	Did not meet inclusion criteria during title and abstract
Enhanced care planning and clinical-community linkages versus usual care to address basic needs of patients with multiple chronic conditions: a clinician-level randomized controlled trial	Krist, A. H.; O'Loughlin, K.; Woolf, S. H.; Sabo, R. T.; Hinesley, J.; Kuzel, A. J.; Rybarczyk, B. D.; Kashiri, P. L.; Brooks, E. M.; Glasgow, R. E.; Huebschmann, A. G.; Liaw, W. R.	2020	2025-06-11	Trials	21	1	517	10.1186/s13063-020-04463-3	Did not meet inclusion criteria during title and abstract
Post-diagnosis social networks, and lifestyle and treatment factors in the After Breast Cancer Pooling Project	Kroenke, C. H.; Michael, Y. L.; Shu, X. O.; Poole, E. M.; Kwan, M. L.; Nechuta, S.; Caan, B. J.; Pierce, J. P.; Chen, W. Y.	2017		Psycho-Oncology	26	4	544-552	10.1002/pon.4059	Did not meet inclusion criteria during title and abstract
Cancer Care Delivery and Women's Health: The Role of Patient Navigation	Krok-Schoen, J. L.; Oliveri, J. M.; Paskett, E. D.	2016	Jan	Frontiers in Oncology	6		10	10.3389/fonc.2016.00002	Did not meet inclusion criteria during title and abstract
Effect of peer education on stroke prevention: the prevent recurrence of all inner-city strokes through education randomized controlled trial	Kronish, I. M.; Goldfinger, J. Z.; Negron, R.; Fei, K.; Tuhrim, S.; Arniella, G.; Horowitz, C. R.	2014	Nov	Stroke	45	11	3330-6	10.1161/strokeaha.114.006623	Did not meet inclusion criteria during title and abstract
Association of Antioxidant Supplement Use and Dementia in the Prevention of Alzheimer's Disease by Vitamin E and Selenium Trial (PREADViSE)	Kryscio, R. J.; Abner, E. L.; Caban-Holt, A.; Lovell, M.; Goodman, P.; Darke, A. K.; Yee, M.; Crowley, J.; Schmitt, F. A.	2017	2025-05-01	JAMA Neurol	74	5	567-573	10.1001/jamaneurol.2016.5778	Did not meet inclusion criteria during title and abstract
Design, recruitment and start up of a primary care weight loss trial targeting African American and Hispanic adults	Kumanyika, S.; Fassbender, J.; Phipps, E.; Tan-Torres, S.; Localio, R.; Morales, K. H.; Sarwer, D. B.; Harralson, T.; Allison, K.; Wesby, L.; Kessler, R.; Tsai, A. G.; Wadden, T. A.	2011	Mar	Contemp Clin Trials	32	2	215-24	10.1016/j.cct.2010.11.002	Did not meet inclusion criteria during title and abstract
What works for obesity prevention and treatment in black Americans? Research directions	Kumanyika, S. K.; Whitt-Glover, M. C.; Haire-Joshu, D.	2014	Oct	Obesity Reviews	15		204-212	10.1111/obr.12213	Did not meet inclusion criteria during title and abstract
Effect of Race and Ethnicity on Outcomes With Drug-Eluting and Bare Metal Stents Results in 423 965 Patients in the Linked National Cardiovascular Data Registry and Centers for Medicare & Medicaid Services Payer Databases	Kumar, R. S.; Douglas, P. S.; Peterson, E. D.; Anstrom, K. J.; Dai, D.; Brennan, J. M.; Hui, P. Y. M.; Booth, M. E.; Messenger, J. C.; Shaw, R. E.	2013	Apr	Circulation	127	13	1395-+	10.1161/circulationaha.113.001437	Did not meet inclusion criteria during title and abstract
A Diabetes Mobile App With In-App Coaching From a Certified Diabetes Educator Reduces A1C for Individuals With Type 2 Diabetes	Kumar, S.; Moseson, H.; Uppal, J.; Juusola, J. L.	2018	Jun	Diabetes Educ	44	3	226-236	10.1177/0145721718765650	Did not meet inclusion criteria during title and abstract
Retrospective analysis of concomitant Cisplatin during radiation in patients aged 55 years or older for treatment of advanced cervical cancer: a gynecologic oncology group study	Kunos, C.; Tian, C.; Waggoner, S.; Rose, P. G.; Lanciano, R.	2009	Oct	Int J Gynecol Cancer	19	7	1258-63	10.1111/IGC.0b013e3181b33ace	Did not meet inclusion criteria during title and abstract
Leveraging National Cancer Institute Programmatic Collaboration for Uterine Cervix Cancer Patient Accrual in Puerto Rico	Kunos, C. A.; Massett, H. A.; Galassi, A.; Walker, J. L.; Good, M. J.; Diaz, L. B.; McCaskill-Steyens, W.	2018	Apr	Frontiers in Oncology	8		7	10.3389/fonc.2018.00102	Did not meet inclusion criteria during title and abstract
Colorectal Cancer Screening in Black Men: Recommendations for Best Practices	Kwaan, M. R.; Jones-Webb, R.	2018	Nov	American Journal of Preventive Medicine	55	5	S95-S102	10.1016/j.amepre.2018.05.008	Did not meet inclusion criteria during title and abstract
Concerns about professional Chinese medicine among Chinese immigrants with type 2 diabetes	Kwan, C. M. L.; Chun, K. M.; Huang, P.; Chesla, C. A.	2013		Diabetes Spectrum	26	4	247-253	10.2337/diaspect.26.4.247	Did not meet inclusion criteria during title and abstract
Does Perceived Safety Modify the Effectiveness of a Walking-Group Intervention Designed to Promote Physical Activity?	Kwarteng, J. L.; Schulz, A. J.; Mentz, G. B.; Israel, B. A.; Shanks, T. R.; Perkins, D. W.	2018	Feb	American Journal of Health Promotion	32	2	423-431	10.1177/0890117117696443	Did not meet inclusion criteria during title and abstract
Study protocol of "Worth the Walk": a randomized controlled trial of a stroke risk reduction walking intervention among racial/ethnic minority older adults with hypertension in community senior centers	Kwon, I.; Choi, S.; Mittman, B.; Bharmal, N.; Liu, H. H.; Vickrey, B.; Song, S.; Araiza, D.; McCreath, H.; Seeman, T.; Oh, S. M.; Trejo, L.; Sarkisian, C.	2015	Jun	Bmc Neurology	15		11	10.1186/s12883-015-0346-9	Did not meet inclusion criteria during title and abstract
Outcomes associated with in-center nocturnal hemodialysis from a large multicenter program	Lacson, E., Jr.; Wang, W.; Lester, K.; Ofsthun, N.; Lazarus, J. M.; Hakim, R. M.	2010	Feb	Clin J Am Soc Nephrol	5	2	220-6	10.2215/cjn.06070809	Did not meet inclusion criteria during title and abstract
Cost-Effectiveness of Patient Navigation to Increase Adherence With Screening Colonoscopy Among Minority Individuals	Ladabaum, U.; Mannalithara, A.; Jandorf, L.; Itzkowitz, S. H.	2015	Apr	Cancer	121	7	1088-1097	10.1002/cncr.29162	Did not meet inclusion criteria during title and abstract
Cost-Effectiveness of Community Interventions for Colorectal Cancer Screening: Low-Income Hispanic Population	Lairson, D. R.; Kim, J.; Byrd, T.; Salaiz, R.; Shokar, N. K.	2018	Nov	Health Promotion Practice	19	6	863-872	10.1177/1524839917750815	Did not meet inclusion criteria during title and abstract
Using Patients' Social Network to Improve Compliance to Outpatient Screening Colonoscopy Appointments Among Blacks: A Randomized Clinical Trial	Laiyemo, A. O.; Kwagyan, J.; Williams, C. D.; Rogers, J.; Kibreab, A.; Jack, M. A.; Lee, E. E.; Brim, H.; Ashktorab, H.; Howell, C. D.; Smoot, D. T.; Platz, E. A.	2019	Oct	Am J Gastroenterol	114	10	1671-1677	10.14309/ajg.0000000000000387	Did not meet inclusion criteria during title and abstract
Sex differences in heart failure	Lam, C. S. P.; Arnott, C.; Beale, A. L.; Chandramouli, C.; Hilfiker-Kleiner, D.; Kaye, D. M.; Ky, B.; Santema, B. T.; Sliwa, K.; Voors, A. A.	2019	2025-12-14	Eur Heart J	40	47	3859-3868c	10.1093/eurheartj/ehz835	Did not meet inclusion criteria during title and abstract
Generalizability of Trial Results to Elderly Medicare Patients With Advanced Solid Tumors (Alliance 70802)	Lamont, E. B.; Schilsky, R. L.; He, Y. L.; Muss, H.; Cohen, H. J.; Hurria, A.; Meilleur, A.; Kindler, H. L.; Venook, A.; Lilenbaum, R.; Niell, H.; Goldberg, R. M.; Joffe, S.; Alliance Clinical Trials, Oncology	2015	Jan	Jnci-Journal of the National Cancer Institute	107	1	7	10.1093/jnci/dju336	Did not meet inclusion criteria during title and abstract
Prevalence of Hypertension and Cardiovascular Risk According to Blood Pressure Thresholds Used for Diagnosis	Lamprea-Montealegre, J. A.; Zelnick, L. R.; Hall, Y. N.; Bansal, N.; de Boer, I. H.	2018	Sep	Hypertension	72	3	602-609	10.1161/hypertensionaha.118.11609	Did not meet inclusion criteria during title and abstract
Use of a motivational interviewing-informed strategy in group orientations to improve retention and intervention attendance in a randomized controlled trial	Lan, Xiao; Nan, Lv; Rosas, Lisa G.; Karve, Shweta; Luna, Veronica; Jameiro, Elizabeth; Wittels, Nancy; Jun, Ma	2016		Health Education Research	31	6	729-737	10.1093/her/cyw048	Did not meet inclusion criteria during title and abstract
N-Terminal pro-B-type natriuretic peptide and stroke risk across a spectrum of cerebrovascular disease: The REasons for Geographic and Racial Differences in Stroke cohort	Landry, K. K.; Judd, S. E.; Kleindorfer, D. O.; Howard, G.; Howard, V. J.; Zakai, N. A.; Cushman, M.	2020		Research and Practice in Thrombosis and Haemostasis	4	5	893-901	10.1002/rth2.12365	Did not meet inclusion criteria during title and abstract
Improving knowledge and decision readiness to participate in cancer clinical trials: Effects of a plain language decision aid for minority cancer survivors	Langford, Aisha; Studts, Jamie L.; Byrne, Margaret M.	2021		Patient Education & Counseling	104	2	422-426	10.1016/j.pec.2020.07.005	Did not meet inclusion criteria during title and abstract
Racial/ethnic differences in clinical trial enrollment, refusal rates, ineligibility, and reasons for decline among patients at sites in the National Cancer Institute's Community Cancer Centers Program	Langford, A. T.; Resnicow, K.; Dimond, E. P.; Denicoff, A. M.; Germain, D. S.; McCaskill-Stevens, W.; Enos, R. A.; Carrigan, A.; Wilkinson, K.; Go, R. S.	2014	2025-03-15	Cancer	120	6	877-84	10.1002/cncr.28483	Did not meet inclusion criteria during title and abstract
Consensus Conference on Best Practices in Live Kidney Donation: Recommendations to Optimize Education, Access, and Care	LaPointe Rudow, D.; Hays, R.; Baliga, P.; Cohen, D. J.; Cooper, M.; Danovitch, G. M.; Dew, M. A.; Gordon, E. J.; Mandelbrot, D. A.; McGuire, S.; Milton, J.; Moore, D. R.; Morgievich, M.; Schold, J. D.; Segev, D. L.; Serur, D.; Steiner, R. W.; Tan, J. C.; Waterman, A. D.; Zavala, E. Y.; Rodrigue, J. R.	2015	Apr	American Journal of Transplantation	15	4	914-922	10.1111/ajt.13173	Did not meet inclusion criteria during title and abstract
Reducing Quality-of-Care Disparities in Childhood Asthma: La Red de Asma Infantil Intervention in San Juan, Puerto Rico	Lara, M.; Ramos-Valencia, G.; Gonzalez-Gavillan, J. A.; Lopez-Malpica, F.; Morales-Reyes, B.; Marin, H.; Rodriguez-Sanchez, M. H.; Mitchell, H.	2013	Mar	Pediatrics	131		S26-S37	10.1542/peds.2012-1427d	Did not meet inclusion criteria during title and abstract
DISPARITIES IN DETECTION AND TREATMENT HISTORY AMONG MOTHERS WITH MAJOR DEPRESSION IN LOS ANGELES	Lara-Cinisomo, S.; Griffin, B. A.; Daugherty, L.	2009	Jul-Aug	Womens Health Issues	19	4	232-242	10.1016/j.whi.2009.03.007	Did not meet inclusion criteria during title and abstract
Diabetes, prenatal depression, and self-rated health in latina mothers	Lara-Cinisomo, S.; Swinford, C.; Massey, D.; Hardt, H.	2018		Diabetes Spectrum	31	2	159-165	10.2337/ds17-0031	Did not meet inclusion criteria during title and abstract
Randomized controlled dissemination study of community-to-clinic navigation to promote CRC screening: Study design and implications	Larkey, L.; Szalacha, L.; Herman, P.; Gonzalez, J.; Menon, U.	2017	Feb	Contemporary Clinical Trials	53		106-114	10.1016/j.cct.2016.12.006	Did not meet inclusion criteria during title and abstract
Randomized controlled trial of storytelling compared to a personal risk tool intervention on colorectal cancer screening in low-income patients	Larkey, L. K.; McClain, D.; Roe, D. J.; Hector, R. D.; Lopez, A. M.; Sillanpaa, B.; Gonzalez, J.	2015	Nov-Dec	Am J Health Promot	30	2	e59-70	10.4278/ajhp.131111-QUAN-572	Did not meet inclusion criteria during title and abstract
Rationale and Design for a GRADE Substudy of Continuous Glucose Monitoring	Larkin, M. E.; Nathan, D. M.; Bebu, I.; Krause-Steinrauf, H.; Herman, W. H.; Higgins, J. M.; Tiktin, M.; Cohen, R. M.; Lund, C.; Bergenstal, R. M.; Johnson, M. L.; Arends, V.	2019	Dec	Diabetes Technol Ther	21	12	682-690	10.1089/dia.2019.0202	Did not meet inclusion criteria during title and abstract
Medication for Opioid Use Disorder After Nonfatal Opioid Overdose and Association With Mortality A Cohort Study	Larochelle, M. R.; Bernson, D.; Land, T.; Stopka, T. J.; Wang, N.; Xuan, Z. M.; Bagley, S. M.; Liebschutz, J. M.; Walley, A. Y.	2018	Aug	Annals of Internal Medicine	169	3	137-+	10.7326/m17-3107	Did not meet inclusion criteria during title and abstract
Feasibility and Acceptability of a Counseling- and mHealth-Based Physical Activity Intervention for Pregnant Women With Diabetes: The Fit for Two Pilot Study	Larsen, B.; Micucci, S.; Hartman, S. J.; Ramos, G.	2020	2025-10-21	JMIR Mhealth Uhealth	8	10	e18915	10.2196/18915	Did not meet inclusion criteria during title and abstract
Impact of Non-Pharmaceutical Interventions on URIs and Influenza in Crowded, Urban Households	Larson, E. L.; Ferng, Y. H.; Wong-McLoughlin, J.; Wang, S. A.; Haber, M.; Morse, S. S.	2010	Mar-Apr	Public Health Reports	125	2	178-191	10.1177/003335491012500206	Did not meet inclusion criteria during title and abstract
Genome-wide association analysis of circulating vitamin D levels in children with asthma	Lasky-Su, J.; Lange, N.; Brehm, J. M.; Damask, A.; Soto-Quiros, M.; Avila, L.; CeledÃ³n, J. C.; Canino, G.; Cloutier, M. M.; Hollis, B. W.; Weiss, S. T.; Litonjua, A. A.	2012	Sep	Hum Genet	131	9	1495-505	10.1007/s00439-012-1185-z	Did not meet inclusion criteria during title and abstract
Colorectal cancer screening among ethnically diverse, low-income patients: a randomized controlled trial	Lasser, K. E.; Murillo, J.; Lisboa, S.; Casimir, A. N.; Valley-Shah, L.; Emmons, K. M.; Fletcher, R. H.; Ayanian, J. Z.	2011	2025-05-23	Arch Intern Med	171	10	906-12	10.1001/archinternmed.2011.201	Did not meet inclusion criteria during title and abstract
A multilevel intervention to promote colorectal cancer screening among community health center patients: results of a pilot study	Lasser, K. E.; Murillo, J.; Medlin, E.; Lisboa, S.; Valley-Shah, L.; Fletcher, R. H.; Emmons, K. M.; Ayanian, J. Z.	2009	May	Bmc Family Practice	10		7	10.1186/1471-2296-10-37	Did not meet inclusion criteria during title and abstract
Examining key sociodemographic characteristics of adolescents and young adults with cancer: A post hoc analysis of the Promoting Resilience in Stress Management randomized clinical trial	Lau, N.; Bradford, M. C.; Steineck, A.; Scott, S.; Bona, K.; Yi-Frazier, J. P.; McCauley, E.; Rosenberg, A. R.	2020	Mar	Palliative Medicine	34	3	336-348	10.1177/0269216319886215	Did not meet inclusion criteria during title and abstract
Outcomes of a structured education intervention for Latinas concerning breast cancer and mammography	Laughman, A. B.; Boselli, D.; Love, M.; Steuerwald, N.; Symanowski, J.; Blackley, K.; Wheeler, M.; Arevalo, G.; Carrizosa, D.; Raghavan, D.	2017		Health Education Journal	76	4	442-453	10.1177/0017896917691789	Did not meet inclusion criteria during title and abstract
Vitamin D and pulmonary function in obese asthmatic children	Lautenbacher, L. A.; Jariwala, S. P.; Markowitz, M. E.; Rastogi, D.	2016	Dec	Pediatric Pulmonology	51	12	1276-1283	10.1002/ppul.23485	Did not meet inclusion criteria during title and abstract
Acceptability of Physician Directed Academic Detailing to Increase Colorectal Cancer Screening: an Application of the RESPECT Approach	Lawson, G.; Basch, C. H.; Zybert, P.; Wolf, R. L.; Basch, C. E.	2015		Health Promotion Perspectives	5	3	169-175	10.15171/hpp.2015.020	Did not meet inclusion criteria during title and abstract
Systematic review of interventional sickle cell trials registered in ClinicalTrials.gov	Lebensburger, J. D.; Hilliard, L. M.; Pair, L. E.; Oster, R.; Howard, T. H.; Cutter, G. R.	2015	Dec	Clin Trials	12	6	575-83	10.1177/1740774515590811	Did not meet inclusion criteria during title and abstract
Exploring barriers and facilitators to clinical trial enrollment in the context of sickle cell anemia and hydroxyurea	Lebensburger, J. D.; Sidonio, R. F.; DeBaun, M. R.; Safford, M. M.; Howard, T. H.; Scarinci, I. C.	2013	Aug	Pediatric Blood & Cancer	60	8	1333-1337	10.1002/pbc.24486	Did not meet inclusion criteria during title and abstract
A question prompt sheet for adult patients with chronic kidney disease	Lederer, S.; Fischer, M. J.; Gordon, H. S.; Wadhwa, A.; Popli, S.; Gordon, E. J.	2016	Oct	Bmc Nephrology	17		10	10.1186/s12882-016-0362-z	Did not meet inclusion criteria during title and abstract
Adverse Events With Sustained-Release Donepezil in Alzheimer Disease: Relation to Body Mass Index	Lee, C.; Lee, K.; Yu, H.; Ryu, S. H.; Moon, S. W.; Han, C.; Lee, J. Y.; Lee, Y. M.; Kim, S. G.; Kim, K. W.; Lee, D. W.; Kim, S. Y.; Lee, S. Y.; Bae, J. N.; Jung, Y. E.; Kim, J. L.; Kim, B. S.; Shin, I. S.; Kim, Y. H.; Kim, B. J.; Kang, H. S.; Myung, W.; Carroll, B. J.; Kim, D. K.	2017	Aug	Journal of Clinical Psychopharmacology	37	4	401-404	10.1097/jcp.0000000000000726	Did not meet inclusion criteria during title and abstract
The effect of a couples intervention to increase breast cancer screening among korean americans	Lee, E.; Menon, U.; Nandy, K.; Szalacha, L.; Kviz, F.; Cho, Y.; Miller, A.; Park, H.	2014	May	Oncol Nurs Forum	41	3	E185-93	10.1188/14.Onf.E185-e193	Did not meet inclusion criteria during title and abstract
Gender and sex disparity in cancer trials	Lee, E.; Wen, P.	2020	Aug	Esmo Open	5		6	10.1136/esmoopen-2020-000773	Did not meet inclusion criteria during title and abstract
Web-Based Study for Improving Mammography Among Korean American Women	Lee, E. E.; Brecht, M. L.; Park, H.; Lee, J.; Oh, K. M.	2017	Jun	J Cancer Educ	32	2	257-263	10.1007/s13187-015-0920-2	Did not meet inclusion criteria during title and abstract
Barriers to accrual and enrollment in brain tumor trials	Lee, E. Q.; Chukwueke, U. N.; Hervey-Jumper, S. L.; de Groot, J. F.; Leone, J. P.; Armstrong, T. S.; Chang, S. M.; Arons, D.; Oliver, K.; Verble, K.; Al, Musella; Willmarth, N.; Alexander, B. M.; Bates, A.; Doherty, L.; Galanis, E.; Gaffey, S.; Halkin, T.; Friday, B. E.; Fouladi, M.; Lin, N. U.; Macdonald, D.; Mehta, M. P.; Penas-Prado, M.; Vogelbaum, M. A.; Sahebjam, S.; Sandak, D.; van den Bent…	2019	Sep	Neuro-Oncology	21	9	1100-1117	10.1093/neuonc/noz104	Did not meet inclusion criteria during title and abstract
Mobile Phone Multilevel and Multimedia Messaging Intervention for Breast Cancer Screening: Pilot Randomized Controlled Trial	Lee, H.; Ghebre, R.; Le, C.; Jang, Y. J.; Sharratt, M.; Yee, D.	2017	Nov	JMIR mHealth and uHealth	5	11	19	10.2196/mhealth.7091	Did not meet inclusion criteria during title and abstract
Hepatitis B prevalence among Asian Americans in Michigan: an assessment to guide future education and intervention strategies	Lee, J.; Lok, A. S.; Chen, J.	2010	Oct	J Community Health	35	5	534-42	10.1007/s10900-010-9237-6	Did not meet inclusion criteria during title and abstract
Optimal therapy for adolescents and young adults with acute lymphoblastic leukemia-current perspectives	Lee, J. W.	2020		Blood Research	55	S1	27-31	10.5045/br.2020.S005	Did not meet inclusion criteria during title and abstract
Cross-sectional Study to Assess the Association of Population Density with Predicted Breast Cancer Risk	Lee, J. Y.; Klimberg, S.; Bondurant, K. L.; Phillips, M. M.; Kadlubar, S. A.	2014	Nov-Dec	Breast Journal	20	6	615-621	10.1111/tbj.12330	Did not meet inclusion criteria during title and abstract
Change in Mammography Use Following the Revised Guidelines from the US Preventive Services Task Force	Lee, J. Y.; Malak, S. F.; Klimberg, V. S.; Henry-Tillman, R.; Kadlubar, S.	2017	Mar-Apr	Breast Journal	23	2	164-168	10.1111/tbj.12703	Did not meet inclusion criteria during title and abstract
Effect of Aerobic and Resistance Exercise Intervention on Cardiovascular Disease Risk in Women With Early-Stage Breast Cancer: A Randomized Clinical Trial	Lee, K.; Tripathy, D.; Demark-Wahnefried, W.; Courneya, K. S.; Sami, N.; Bernstein, L.; Spicer, D.; Buchanan, T. A.; Mortimer, J. E.; Dieli-Conwright, C. M.	2019	2025-05-01	JAMA Oncol	5	5	710-714	10.1001/jamaoncol.2019.0038	Did not meet inclusion criteria during title and abstract
Sex-Specific Thresholds of High-Sensitivity Troponin in Patients With Suspected Acute Coronary Syndrome	Lee, K. K.; Ferry, A. V.; Anand, A.; Strachan, F. E.; Chapman, A. R.; Kimenai, D. M.; Meex, S. J. R.; Berry, C.; Findlay, I.; Reid, A.; Cruickshank, A.; Gray, A.; Collinson, P. O.; Apple, F. S.; McAllister, D. A.; Maguire, D.; Fox, K. A. A.; Newby, D. E.; Tuck, C.; Keerie, C.; Weir, C. J.; Shah, A. S. V.; Mills, N. L.	2019	2025-10-22	J Am Coll Cardiol	74	16	2032-2043	10.1016/j.jacc.2019.07.082	Did not meet inclusion criteria during title and abstract
Diminutive polyps among black and Latino populations undergoing screening colonoscopy: evidence supporting a resect and discard approach	Lee, K. K.; Jandorf, L.; Itzkowitz, S. H.	2015	Mar	Gastrointest Endosc	81	3	728-32	10.1016/j.gie.2014.11.036	Did not meet inclusion criteria during title and abstract
Should women have different ECG criteria for CRT than men?	Lee, N. S.; Lin, F.; Birgersdotter-Green, U.	2017	Jul	J Cardiol	70	1	2025-01-06	10.1016/j.jjcc.2016.12.008	Did not meet inclusion criteria during title and abstract
Assessing race and ethnicity data quality across cancer registries and EMRs in two hospitals	Lee, S. J. C.; Grobe, J. E.; Tiro, J. A.	2016	May	Journal of the American Medical Informatics Association	23	3	627-634	10.1093/jamia/ocv156	Did not meet inclusion criteria during title and abstract
Update on the Management of Pancreatic Cancer in Older Adults	Lee, S. Y.; Sissoko, M.; Hartshorn, K. L.	2016	Oct	Curr Oncol Rep	18	10	60	10.1007/s11912-016-0547-4	Did not meet inclusion criteria during title and abstract
Breast Health Intervention Effects on Knowledge and Beliefs Over Time Among Chinese American Immigrants--a Randomized Controlled Study	Lee-Lin, F.; Pedhiwala, N.; Nguyen, T.; Menon, U.	2015	Sep	J Cancer Educ	30	3	482-9	10.1007/s13187-014-0727-6	Did not meet inclusion criteria during title and abstract
Epic Allies, a Gamified Mobile Phone App to Improve Engagement in Care, Antiretroviral Uptake, and Adherence Among Young Men Who Have Sex With Men and Young Transgender Women Who Have Sex With Men: Protocol for a Randomized Controlled Trial	LeGrand, S.; Muessig, K. E.; Platt, A.; Soni, K.; Egger, J. R.; Nwoko, N.; McNulty, T.; Hightow-Weidman, L. B.	2018	Apr	Jmir Research Protocols	7	4	19	10.2196/resprot.8811	Did not meet inclusion criteria during title and abstract
Why Should Clinical Trials Include More Diverse Populations?Consider These Data from Recent Alzheimer's Disease Trials	Lehmann, Christine	2019		Neurology Today	19	7	2025-06-07	10.1097/01.nt.0000557715.83883.fb	Did not meet inclusion criteria during title and abstract
A Critical Evaluation of the Representation of Black Patients With Heart Failure and Preserved Ejection Fraction in Clinical Trials: A Literature Review	Lekavich, C. L.; Barksdale, D. J.	2016	May-Jun	J Cardiovasc Nurs	31	3	202-8	10.1097/jcn.0000000000000237	Did not meet inclusion criteria during title and abstract
Randomized controlled trial of mindfulness-based stress reduction (MBSR) for survivors of breast cancer	Lengacher, C. A.; Johnson-Mallard, V.; Post-White, J.; Moscoso, M. S.; Jacobsen, P. B.; Klein, T. W.; Widen, R. H.; Fitzgerald, S. G.; Shelton, M. M.; Barta, M.; Goodman, M.; Cox, C. E.; Kip, K. E.	2009	Dec	Psycho-Oncology	18	12	1261-1272	10.1002/pon.1529	Did not meet inclusion criteria during title and abstract
Feasibility of the mobile mindfulness-based stress reduction for breast cancer (mMBSR(BC)) program for symptom improvement among breast cancer survivors	Lengacher, C. A.; Reich, R. R.; Ramesar, S.; Alinat, C. B.; Moscoso, M.; Cousin, L.; Marino, V. R.; Elias, M. N.; Paterson, C. L.; Pleasant, M. L.; Rodriguez, C. S.; Wang, H. L.; Kip, K. E.; Meng, H. D.; Park, J. Y.	2018	Feb	Psycho-Oncology	27	2	524-531	10.1002/pon.4491	Did not meet inclusion criteria during title and abstract
Effect of Enhanced Medical Rehabilitation on Functional Recovery in Older Adults Receiving Skilled Nursing Care After Acute Rehabilitation A Randomized Clinical Trial	Lenze, E. J.; Lenard, E.; Bland, M.; Barco, P.; Miller, J. P.; Yingling, M.; Lang, C. E.; Morrow-Howell, N.; Baum, C. M.; Binder, E. F.; Rodebaugh, T. L.	2019	Jul	Jama Network Open	2	7	14	10.1001/jamanetworkopen.2019.8199	Did not meet inclusion criteria during title and abstract
Cluster Randomized Trial of a Church-Based Peer Counselor and Tailored Newsletter Intervention to Promote Colorectal Cancer Screening and Physical Activity Among Older African Americans	Leone, L. A.; Allicock, M.; Pignone, M. P.; Walsh, J. F.; Johnson, L. S.; Armstrong-Brown, J.; Carr, C. C.; Langford, A.; Ni, A.; Resnicow, K.; Campbell, M. K.	2016	Oct	Health Educ Behav	43	5	568-76	10.1177/1090198115611877	Did not meet inclusion criteria during title and abstract
Colorectal Cancer Screening and Physical Activity Promotion Among Obese Women: An Online Evaluation of Targeted Messages	Leone, L. A.; Campbell, M. K.; Allicock, M.; Pignone, M.	2012		Journal of Health Communication	17	10	1187-1203	10.1080/10810730.2012.665422	Did not meet inclusion criteria during title and abstract
Sweetened syndemics: diabetes, obesity, and politics in Puerto Rico	Lerman Ginzburg, S.	2020		Journal of Public Health (Germany)				10.1007/s10389-020-01345-5	Did not meet inclusion criteria during title and abstract
Effect of a retrograde-viewing device on adenoma detection rate during colonoscopy: the TERRACE study	Leufkens, A. M.; DeMarco, D. C.; Rastogi, A.; Akerman, P. A.; Azzouzi, K.; Rothstein, R. I.; Vleggaar, F. P.; Repici, A.; Rando, G.; Okolo, P. I.; Dewit, O.; Ignjatovic, A.; Odstrcil, E.; East, J.; Deprez, P. H.; Saunders, B. P.; Kalloo, A. N.; Creel, B.; Singh, V.; Lennon, A. M.; Siersema, P. D.	2011	Mar	Gastrointest Endosc	73	3	480-9	10.1016/j.gie.2010.09.004	Did not meet inclusion criteria during title and abstract
Sex, drugs, and heart failure: a sex-sensitive review of the evidence base behind current heart failure clinical guidelines	Levinsson, A.; DubÃ©, M. P.; Tardif, J. C.; de Denus, S.	2018	Oct	ESC Heart Fail	5	5	745-754	10.1002/ehf2.12307	Did not meet inclusion criteria during title and abstract
Closing the Rural Cancer Care Gap: Three Institutional Approaches	Levit, L. A.; Byatt, L.; Lyss, A. P.; Paskett, E. D.; Levit, K.; Kirkwood, K.; Schenkel, C.; Schilsky, R. L.	2020	Jul	Jco Oncology Practice	16	7	422-+	10.1200/op.20.00174	Did not meet inclusion criteria during title and abstract
The Impact of Varying Levels of Advance Care Planning Engagement on Perceptions of the End-of-Life Experience Among Caregivers of Deceased Patients With Cancer	Levoy, K.; Buck, H.; Behar-Zusman, V.	2020	Dec	American Journal of Hospice & Palliative Medicine	37	12	1045-1052	10.1177/1049909120917899	Did not meet inclusion criteria during title and abstract
Coronary Computed Tomography Angiography Versus Stress Echocardiography in Acute Chest Pain: A Randomized Controlled Trial	Levsky, J. M.; Haramati, L. B.; Spevack, D. M.; Menegus, M. A.; Chen, T.; Mizrachi, S.; Brown-Manhertz, D.; Selesny, S.; Lerer, R.; White, D. J.; Tobin, J. N.; Taub, C. C.; Garcia, M. J.	2018	Sep	JACC Cardiovasc Imaging	11	9	1288-1297	10.1016/j.jcmg.2018.03.024	Did not meet inclusion criteria during title and abstract
The Mobile Insulin Titration Intervention (MITI) for Insulin Adjustment in an Urban, Low-Income Population: Randomized Controlled Trial	Levy, N.; Moynihan, V.; Nilo, A.; Singer, K.; Bernik, L. S.; Etiebet, M. A.; Fang, Y.; Cho, J.; Natarajan, S.	2015	2025-07-17	J Med Internet Res	17	7	e180	10.2196/jmir.4716	Did not meet inclusion criteria during title and abstract
Transition of a Text-Based Insulin Titration Program From a Randomized Controlled Trial Into Real-World Settings: Implementation Study	Levy, N. K.; Orzeck-Byrnes, N. A.; Aidasani, S. R.; Moloney, D. N.; Nguyen, L. H.; Park, A.; Hu, L.; Langford, A. T.; Wang, B.; Sevick, M. A.; Rogers, E. S.	2018	2025-03-19	J Med Internet Res	20	3	e93	10.2196/jmir.9515	Did not meet inclusion criteria during title and abstract
Total antihypertensive therapeutic intensity score and its relationship to blood pressure reduction	Levy, P. D.; Willock, R. J.; Burla, M.; Brody, A.; Mahn, J.; Marinica, A.; Nasser, S. A.; Flack, J. M.	2016	Dec	J Am Soc Hypertens	10	12	906-916	10.1016/j.jash.2016.10.005	Did not meet inclusion criteria during title and abstract
Physical activity in relation to quality of life in newly diagnosed colon cancer patients: a 24-month follow-up	Lewis, C.; Xun, P. C.; He, K.	2014	Oct	Quality of Life Research	23	8	2235-2246	10.1007/s11136-014-0679-7	Did not meet inclusion criteria during title and abstract
Race and ethnicity influences on cardiovascular and renal events in patients with diabetes mellitus	Lewis, E. F.; Claggett, B.; Parfrey, P. S.; Burdmann, E. A.; McMurray, J. J. V.; Solomon, S. D.; Levey, A. S.; Ivanovich, P.; Eckardt, K. U.; Kewalramani, R.; Toto, R.; Pfeffer, M. A.	2015		American Heart Journal	170	2	322-329.e4	10.1016/j.ahj.2015.05.008	Did not meet inclusion criteria during title and abstract
Assessing peer advisor intervention fidelity using video skits in a peer support implementation trial	Lewis, M. W.; Cherrington, A. L.; Gamboa, C. M.; Halanych, J. H.; Martin, M. Y.; Safford, M. M.	2014	Sep	Health Promot Pract	15	5	759-67	10.1177/1524839913518560	Did not meet inclusion criteria during title and abstract
Use of Direct Oral Anticoagulants in Special Populations	Li, A.; Lopes, R. D.; Garcia, D. A.	2016	Oct	Hematol Oncol Clin North Am	30	5	1053-71	10.1016/j.hoc.2016.05.003	Did not meet inclusion criteria during title and abstract
Factors related to risk of cardiovascular disease among older Korean Chinese with hypertension	Li, C. Y.; Han, H. R.; Kim, J.; Kim, M. T.	2011		Asian Nursing Research	5	3	164-169	10.1016/j.anr.2011.09.002	Did not meet inclusion criteria during title and abstract
Glycaemic status during pregnancy and longitudinal measures of fetal growth in a multi-racial US population: a prospective cohort study	Li, M.; Hinkle, S. N.; Grantz, K. L.; Kim, S.; Grewal, J.; Grobman, W. A.; Skupski, D. W.; Newman, R. B.; Chien, E. K.; Sciscione, A.; Zork, N.; Wing, D. A.; Nageotte, M.; Tekola-Ayele, F.; Louis, G. M. B.; Albert, P. S.; Zhang, C.	2020	Apr	Lancet Diabetes Endocrinol	8	4	292-300	10.1016/s2213-8587(20)30024-3	Did not meet inclusion criteria during title and abstract
Adherence to Competing Strategies for Colorectal Cancer Screening Over 3 Years	Liang, P. S.; Wheat, C. L.; Abhat, A.; Brenner, A. T.; Fagerlin, A.; Hayward, R. A.; Thomas, J. P.; Vijan, S.; Inadomi, J. M.	2016	Jan	American Journal of Gastroenterology	111	1	105-114	10.1038/ajg.2015.367	Did not meet inclusion criteria during title and abstract
Management of Atypical Renal Cell Carcinomas	Liaw, B. C.; Mehrazin, R.; Baker, C.; Sfakianos, J. P.; Tsao, C. K.	2017	2025-09-14	Curr Treat Options Oncol	18	10	61	10.1007/s11864-017-0501-1	Did not meet inclusion criteria during title and abstract
Clinical trial design in older adults with cancer-The need for new paradigms	Lichtman, S. M.	2012	Oct	Journal of Geriatric Oncology	3	4	368-375	10.1016/j.jgo.2012.03.002	Did not meet inclusion criteria during title and abstract
Parental Attitudes Toward Research Participation in Pediatric Sickle Cell Disease	Liem, R. I.; Cole, A. H.; Pelligra, S. A.; Mason, M.; Thompson, A. A.	2010	Jul	Pediatric Blood & Cancer	55	1	129-133	10.1002/pbc.22450	Did not meet inclusion criteria during title and abstract
Experiences of Food Insecurity and Type 2 Diabetes Management in Adults	Liese, A. D.; Davis, R. E.; Diaz, D.; Stucker, J.; Reid, L. A.; Jindal, M.; Stancil, M.; Jones, S. J.	2020		Journal of Hunger and Environmental Nutrition				10.1080/19320248.2020.1826380	Did not meet inclusion criteria during title and abstract
The DREAM Initiative: study protocol for a randomized controlled trial testing an integrated electronic health record and community health worker intervention to promote weight loss among South Asian patients at risk for diabetes	Lim, S.; Wyatt, L. C.; Mammen, S.; Zanowiak, J. M.; Mohaimin, S.; Goldfeld, K. S.; Shelley, D.; Gold, H. T.; Islam, N. S.	2019	Nov	Trials	20	1	10	10.1186/s13063-019-3711-y	Did not meet inclusion criteria during title and abstract
Race influences warfarin dose changes associated with genetic factors	Limdi, N. A.; Brown, T. M.; Yan, Q.; Thigpen, J. L.; Shendre, A.; Liu, N. J.; Hill, C. E.; Arnett, D. K.; Beasley, T. M.	2015	Jul	Blood	126	4	539-545	10.1182/blood-2015-02-627042	Did not meet inclusion criteria during title and abstract
Provocative biomarker stress test: Stress-delta N-terminal pro-B type natriuretic peptide	Limkakeng, A. T.; Leahy, J. C.; Griffin, S. M.; Lokhnygina, Y.; Jaffa, E.; Christenson, R. H.; Newby, L. K.	2018		Open Heart	5	2		10.1136/openhrt-2018-000847	Did not meet inclusion criteria during title and abstract
Neuropathologic differences by race from the National Alzheimer's Coordinating Center	Graff-Radford, N. R.; Besser, L. M.; Crook, J. E.; Kukull, W. A.; Dickson, D. W.	2016	Jun	Alzheimers Dement	12	6	669-77	10.1016/j.jalz.2016.03.004	Did not meet inclusion criteria during title and abstract
Online Advertising to Reach and Recruit Latino Smokers to an Internet Cessation Program: Impact and Costs	Graham, A. L.; Fang, Y.; Moreno, J. L.; Streiff, S. L.; Villegas, J.; Munoz, R. F.; Tercyak, K. P.; Mandelblatt, J. S.; Vallone, D. M.	2012	Jul-Aug	Journal of Medical Internet Research	14	4	135-147	10.2196/jmir.2162	Did not meet inclusion criteria during title and abstract
Ethnic disparities relative to disease features and outcomes in children with acute myeloid leukemia	Gramatges, M. M.; Deshpande, A.; Lupo, P. J.; Rau, R. E.; Redell, M. L.; Horton, T. M.; Scheurer, M. E.; Rabin, K. R.	2017	Sep	Pediatric Blood & Cancer	64	9	5	10.1002/pbc.26487	Did not meet inclusion criteria during title and abstract
Non-English language validation of patient-reported outcome measures in cancer clinical trials	Grant, S. R.; Noticewala, S. S.; Mainwaring, W.; Lin, T. A.; Miller, A. B.; Jethanandani, A.; Espinoza, A. F.; Gunn, G. B.; Fuller, C. D.; Thomas, C. R., Jr.; Portelance, L.; Ludmir, E. B.	2020	Jun	Support Care Cancer	28	6	2503-2505	10.1007/s00520-020-05399-9	Did not meet inclusion criteria during title and abstract
Effects of Affordable Care Act Marketplaces and Medicaid Eligibility Expansion on Access to Cancer Care	Graves, J. A.; Swartz, K.	2017	May-Jun	Cancer Journal	23	3	168-174	10.1097/ppo.0000000000000260	Did not meet inclusion criteria during title and abstract
Nonparticipation in a Population-Based Trial to Increase Colorectal Cancer Screening	Green, B. B.; Bogart, A.; Chubak, J.; Vernon, S. W.; Morales, L. S.; Meenan, R. T.; Laing, S. S.; Fuller, S.; Ko, C.; Wang, C. Y.	2012	Apr	American Journal of Preventive Medicine	42	4	390-397	10.1016/j.amepre.2011.11.014	Did not meet inclusion criteria during title and abstract
Establishing the Infrastructure to Comprehensively Address Cancer Disparities: A Model for Transdisciplinary Approaches	Green, B. L.; Rivers, D. A.; Kumar, N.; Baldwin, J.; Rivers, B. M.; Sultan, D.; Jacobsen, P.; Gordon, L. E.; Davis, J.; Roetzheim, R.	2013	Nov	Journal of Health Care for the Poor and Underserved	24	4	1614-1623		Did not meet inclusion criteria during title and abstract
Prevalence and Demographic and Clinical Associations of Health Literacy in Patients on Maintenance Hemodialysis	Green, J. A.; Mor, M. K.; Shields, A. M.; Sevick, M. A.; Palevsky, P. M.; Fine, M. J.; Arnold, R. M.; Weisbord, S. D.	2011	Jun	Clinical Journal of the American Society of Nephrology	6	6	1354-1360	10.2215/cjn.09761110	Did not meet inclusion criteria during title and abstract
Patients receiving care for advanced non-small cell lung cancer in small, independent oncology practices are more likely to receive chemotherapy in the last 30 days of life	Green, J. B.; Shapiro, M. F.; Ettner, S. L.; Malin, J.; Ang, A.; Wong, M. D.	2017		American Journal of Managed Care	23	4			Did not meet inclusion criteria during title and abstract
Clinical Sequencing Exploratory Research Consortium: Accelerating Evidence-Based Practice of Genomic Medicine	Green, R. C.; Goddard, K. A. B.; Jarvik, G. P.; Amendola, L. M.; Appelbaum, P. S.; Berg, J. S.; Bernhardt, B. A.; Biesecker, L. G.; Biswas, S.; Blout, C. L.; Bowling, K. M.; Brothers, K. B.; Burke, W.; Caga-Anan, C. F.; Chinnaiyan, A. M.; Chung, W. K.; Clayton, E. W.; Cooper, G. M.; East, K.; Evans, J. P.; Fullerton, S. M.; Garraway, L. A.; Garrett, J. R.; Gray, S. W.; Henderson, G. E.; Hindorff,…	2016	2025-06-02	Am J Hum Genet	98	6	1051-1066	10.1016/j.ajhg.2016.04.011	Did not meet inclusion criteria during title and abstract
Hospitalized Heart Failure in the United States: Lessons Learned from Clinical Trial Populations	Greene, S. J.; AlKhawam, L.; Ambrosy, A. P.; Vaduganathan, M.; Mentz, R. J.	2015	Oct	Heart Fail Clin	11	4	591-601	10.1016/j.hfc.2015.07.003	Did not meet inclusion criteria during title and abstract
Randomized sham-controlled pilot trial of weekly electro-acupuncture for the prevention of taxane-induced peripheral neuropathy in women with early stage breast cancer	Greenlee, H.; Crew, K. D.; Capodice, J.; Awad, D.; Buono, D.; Shi, Z.; Jeffres, A.; Wyse, S.; Whitman, W.; Trivedi, M. S.; Kalinsky, K.; Hershman, D. L.	2016	Apr	Breast Cancer Res Treat	156	3	453-464	10.1007/s10549-016-3759-2	Did not meet inclusion criteria during title and abstract
Â¡Cocinar Para Su Salud!: Randomized Controlled Trial of a Culturally Based Dietary Intervention among Hispanic Breast Cancer Survivors	Greenlee, H.; Gaffney, A. O.; Aycinena, A. C.; Koch, P.; Contento, I.; Karmally, W.; Richardson, J. M.; Lim, E.; Tsai, W. Y.; Crew, K.; Maurer, M.; Kalinsky, K.; Hershman, D. L.	2015	May	J Acad Nutr Diet	115	5	709-723.e3	10.1016/j.jand.2014.11.002	Did not meet inclusion criteria during title and abstract
A pilot randomized controlled trial of a commercial diet and exercise weight loss program in minority breast cancer survivors	Greenlee, H. A.; Crew, K. D.; Mata, J. M.; McKinley, P. S.; Rundle, A. G.; Zhang, W.; Liao, Y.; Tsai, W. Y.; Hershman, D. L.	2013	Jan	Obesity (Silver Spring)	21	1	65-76	10.1002/oby.20245	Did not meet inclusion criteria during title and abstract
Patient Enrollment onto Clinical Trials: the Role of Physician Knowledge	Gregg, J. R.; Horn, L.; Davidson, M. A.; Gilbert, J.	2014	Mar	Journal of Cancer Education	29	1	74-79	10.1007/s13187-013-0548-z	Did not meet inclusion criteria during title and abstract
Enabling Factors Associated with Receipt of Interconception Health Care	Gregory, E. F.; Upadhya, K. K.; Cheng, T. L.; Psoter, K. J.; Mistry, K. B.	2020	Mar	Matern Child Health J	24	3	275-282	10.1007/s10995-019-02850-0	Did not meet inclusion criteria during title and abstract
Randomized trial of presenting absolute v. relative risk reduction in the elicitation of patient values for heart disease prevention with conjoint analysis	Griffith, J. M.; Lewis, C. L.; Hawley, S.; Sheridan, S. L.; Pignone, M. P.	2009	Mar-Apr	Med Decis Making	29	2	167-74	10.1177/0272989x08327492	Did not meet inclusion criteria during title and abstract
Facilitating Alzheimer disease research recruitment	Grill, J. D.; Galvin, J. E.	2014	Jan-Mar	Alzheimer Dis Assoc Disord	28	1	2025-01-08	10.1097/wad.0000000000000016	Did not meet inclusion criteria during title and abstract
Short-term Psychological Outcomes of Disclosing Amyloid Imaging Results to Research Participants Who Do Not Have Cognitive Impairment	Grill, J. D.; Raritan, R.; Ernstrom, K.; Sultzer, D. L.; Bums, J. M.; Donohue, M. C.; Johnson, K. A.; Aisen, P. S.; Sperling, R. A.; Karlawish, J.; A. Study Team	2020	Dec	Jama Neurology	77	12	1504-1513	10.1001/jamaneurol.2020.2734	Did not meet inclusion criteria during title and abstract
Study design of ASPirin in Reducing Events in the Elderly (ASPREE): A randomized, controlled trial	Grimm, R. H.; McNeil, J. J.; Applegate, W.; Beilin, L.; Espinoza, S.; Johnston, C. I.; Kirpach, B.; Margolis, K.; Murray, A.; Nelson, M. R.; Reid, C. M.; Shah, R.; Storey, E.; Tonkin, A. M.; Wilson, P.; Wolfe, R.; Woods, R. L.; Abhayaratna, W.; Ames, D.; Cobiac, L.; Donnan, G.; Gibbs, P.; Head, R.; Krum, H.; Ives, D.; Tonkin, A. M.; Jelnik, M.; Malik, M.; Williamson, J.; Eaton, C.; Weissfeld, J.;…	2013	Nov	Contemporary Clinical Trials	36	2	555-564	10.1016/j.cct.2013.09.014	Did not meet inclusion criteria during title and abstract
Health insurance status and control of diabetes and coronary artery disease risk factors on enrollment into the Bypass Angioplasty Revascularization Investigation 2 Diabetes (BARI 2D) trial	Grogan, M.; Jenkins, M.; Sansing, V. V.; MacGregor, J.; Brooks, M. M.; Julien-Williams, P.; Amendola, A.; Abbott, J. D.	2010	Sep-Oct	Diabetes Educ	36	5	774-83	10.1177/0145721710374653	Did not meet inclusion criteria during title and abstract
The Kidney and Periodontal Disease (KAPD) study: A pilot randomized controlled trial testing the effect of non-surgical periodontal therapy on chronic kidney disease	Grubbs, V.; Garcia, F.; Jue, B. L.; Vittinghoff, E.; Ryder, M.; Lovett, D.; Carrillo, J.; Offenbacher, S.; Ganz, P.; Bibbins-Domingo, K.; Powe, N. R.	2017	Feb	Contemp Clin Trials	53		143-150	10.1016/j.cct.2016.12.017	Did not meet inclusion criteria during title and abstract
Nonsurgical Periodontal Therapy in CKD: Findings of the Kidney and Periodontal Disease (KAPD) Pilot Randomized Controlled Trial	Grubbs, V.; Garcia, F.; Vittinghoff, E.; Jue, B. L.; Ryder, M.; Lovett, D. H.; Offenbacher, S.; Taylor, G.; Ganz, P.; Bibbins-Domingo, K.; Powe, N. R.	2020		Kidney Medicine	2	1	49-58	10.1016/j.xkme.2019.09.005	Did not meet inclusion criteria during title and abstract
Barriers to palliative care research for emergency department patients with advanced cancer	Grudzen, C. R.; Richardson, L. D.; Kandarian, B.; Ortiz, J.; Copeli, N.; Morrison, S.	2014	May	Journal of Community and Supportive Oncology	12	5	158-162	10.12788/jcso.0040	Did not meet inclusion criteria during title and abstract
Inflammatory and Comorbid Features of Children Admitted to a PICU for Status Asthmaticus*	Grunwell, J. R.; Travers, C.; Fitzpatrick, A. M.	2018	Nov	Pediatric Critical Care Medicine	19	11	E585-E594	10.1097/pcc.0000000000001695	Did not meet inclusion criteria during title and abstract
Disparities in outcomes associated with rural-urban insurance status in China among inpatient women with stroke: A registry-based cohort study	Gu, H. Q.; Yang, X.; Rao, Z. Z.; Wang, C. J.; Zhao, X. Q.; Wang, Y. L.; Liu, L. P.; Liu, C.; Li, H.; Li, Z. X.; Wang, Y. J.	2019		Annals of Translational Medicine	7	18		10.21037/atm.2019.08.125	Did not meet inclusion criteria during title and abstract
Characterization of black raspberry functional food products for cancer prevention human clinical trials	Gu, J.; Ahn-Jarvis, J. H.; Riedl, K. M.; Schwartz, S. J.; Clinton, S. K.; Vodovotz, Y.	2014	2025-05-07	J Agric Food Chem	62	18	3997-4006	10.1021/jf404566p	Did not meet inclusion criteria during title and abstract
Evaluating the Training of Chinese-Speaking Community Health Workers to Implement a Small-Group Intervention Promoting Mammography	Gu, J.; Maxwell, A. E.; Ma, G. X.; Qian, X.; Tan, Y.; Hsieh, H. C.; Tu, S. P.; Wang, J. H.	2019	Aug	J Cancer Educ	34	4	705-711	10.1007/s13187-018-1361-5	Did not meet inclusion criteria during title and abstract
Metrics for Evaluating Patient Navigation During Cancer Diagnosis and Treatment Crafting a Policy-Relevant Research Agenda for Patient Navigation in Cancer Care	Guadagnolo, B. A.; Dohan, D.; Raich, P.	2011	Aug	Cancer	117	15	3565-3574	10.1002/cncr.26269	Did not meet inclusion criteria during title and abstract
THE EFFICACY AND COST EFFECTIVENESS OF INTEGRATIVE MEDICINE: A REVIEW OF THE MEDICAL AND CORPORATE LITERATURE	Guarneri, E.; Horrigan, B. J.; Pechura, C. M.	2010	Sep-Oct	Explore-the Journal of Science and Healing	6	5	308-312	10.1016/j.explore.2010.06.012	Did not meet inclusion criteria during title and abstract
Phase I Clinical Trials in the Elderly: Enrollment Challenges	Guarnieri, Carol; Von, Daniel D.	2020		Journal of the Advanced Practitioner in Oncology	11	5	494-501	10.6004/jadpro.2020.11.5.5	Did not meet inclusion criteria during title and abstract
Perspectives of health educators and interviewers in a randomized controlled trial of a postpartum diabetes prevention program for Latinas: a qualitative assessment	Gubrium, A.; Leckenby, D.; Harvey, M. W.; Marcus, B. H.; Rosal, M. C.; Chasan-Taber, L.	2019	2025-06-06	BMC Health Serv Res	19	1	357	10.1186/s12913-019-4207-x	Did not meet inclusion criteria during title and abstract
Variability in the Use of Platelet Transfusion in Patients with Intracerebral Hemorrhage: Observations from the Ethnic/Racial Variations of Intracerebral Hemorrhage Study	Guerrero, W. R.; Gonzales, N. R.; Sekar, P.; Kawano-Castillo, J.; Moomaw, C. J.; Worrall, B. B.; Langefeld, C. D.; Martini, S. R.; Flaherty, M. L.; Sheth, K. N.; Osborne, J.; Woo, D.	2017	Sep	Journal of Stroke & Cerebrovascular Diseases	26	9	1974-1980	10.1016/j.jstrokecerebrovasdis.2017.06.014	Did not meet inclusion criteria during title and abstract
Racial disparity in oncologic and quality-of-life outcomes in patients with locally advanced head and neck squamous cell carcinomas enrolled in a randomized phase 2 trial	Guerriero, M. K.; Redman, M. W.; Baker, K. K.; Martins, R. G.; Eaton, K.; Chow, L. Q.; Santana-Davila, R.; Baik, C.; Goulart, B. H.; Lee, S.; Rodriguez, C. P.	2018	2025-07-01	Cancer	124	13	2841-2849	10.1002/cncr.31407	Did not meet inclusion criteria during title and abstract
Exploring the impact of elevated depressive symptoms on the ability of a tailored asthma intervention to improve medication adherence among urban adolescents with asthma	Guglani, L.; Havstad, S. L.; Ownby, D. R.; Saltzgaber, J.; Johnson, D. A.; Johnson, C. C.; Joseph, C. L. M.	2013	Nov	Allergy Asthma and Clinical Immunology	9		7	10.1186/1710-1492-9-45	Did not meet inclusion criteria during title and abstract
Design of the Blood Pressure Goals in Dialysis Pilot Study	Gul, A.; Miskulin, D.; Gassman, J.; Harford, A.; Horowitz, B.; Chen, J.; Paine, S.; Bedrick, E.; Kusek, J. W.; Unruh, M.; Zager, P.; B. I. D. Pilot Study Investigators	2014	Feb	American Journal of the Medical Sciences	347	2	125-130	10.1097/MAJ.0b013e31827daee5	Did not meet inclusion criteria during title and abstract
Sex disparities in acute myocardial infarction care and outcomes	Gul, B.; Kozuma, K.; Haimi, I.; Zhao, W.; Simonton, C.; Ying, S. W.; Buda, A.; Mehta, S.; Baumbach, A.; Lansky, A.	2018	2025-11-01	Catheter Cardiovasc Interv	92	5	E341-e347	10.1002/ccd.27622	Did not meet inclusion criteria during title and abstract
Cardiovascular determinants of aerobic exercise capacity in adults with type 2 diabetes	Gulsin, G. S.; Henson, J.; Brady, E. M.; Sargeant, J. A.; Wilmot, E. G.; Athithan, L.; Htike, Z. Z.; Marsh, A. M.; Biglands, J. D.; Kellman, P.; Khunti, K.; Webb, D.; Davies, M. J.; Yates, T.; McCann, G. P.	2020		Diabetes Care	43	9	2248-2256	10.2337/dc20-0706	Did not meet inclusion criteria during title and abstract
Distance traveled for treatment of cervical cancer: who travels the farthest, and does it impact outcome?	Gunderson, C. C.; Nugent, E. K.; McMeekin, D. S.; Moore, K. N.	2013	Jul	Int J Gynecol Cancer	23	6	1099-103	10.1097/IGC.0b013e3182989464	Did not meet inclusion criteria during title and abstract
Characteristics and Trends of Adult Acute Lymphoblastic Leukemia in a Large, Public Safety-Net Hospital	Gupta, R.; Othman, T.; Uche, A.; Amanam, I.; Chen, C.; Celles, L.; Lane, G.; Mei, M.; Aldoss, I.; Pullarkat, V.; Kim, P.; Yeh, J.	2020	Jun	Clinical Lymphoma Myeloma & Leukemia	20	6	E320-E327	10.1016/j.clml.2019.11.003	Did not meet inclusion criteria during title and abstract
Self-Sampling for Human Papillomavirus Testing: Increased Cervical Cancer Screening Participation and Incorporation in International Screening Programs	Gupta, S.; Palmer, C.; Bik, E. M.; Cardenas, J. P.; Nunez, H.; Kraal, L.; Bird, S. W.; Bowers, J.; Smith, A.; Walton, N. A.; Goddard, A. D.; Almonacid, D. E.; Zneimer, S.; Richman, J.; Apte, Z. S.	2018	Apr	Frontiers in Public Health	6		12	10.3389/fpubh.2018.00077	Did not meet inclusion criteria during title and abstract
The effects of combining Web-based eHealth with telephone nurse case management for pediatric asthma control: a randomized controlled trial	Gustafson, D.; Wise, M.; Bhattacharya, A.; Pulvermacher, A.; Shanovich, K.; Phillips, B.; Lehman, E.; Chinchilli, V.; Hawkins, R.; Kim, J. S.	2012	2025-07-26	J Med Internet Res	14	4	e101	10.2196/jmir.1964	Did not meet inclusion criteria during title and abstract
The Stability of Metabolic Syndrome in Children and Adolescents	Gustafson, J. K.; Yanoff, L. B.; Easter, B. D.; Brady, S. M.; Keil, M. F.; Roberts, M. D.; Sebring, N. G.; Han, J. C.; Yanovski, S. Z.; Hubbard, V. S.; Yanovski, J. A.	2009	Dec	Journal of Clinical Endocrinology & Metabolism	94	12	4828-4834	10.1210/jc.2008-2665	Did not meet inclusion criteria during title and abstract
Glomerular filtration rate estimated by the Chronic Kidney Disease Epidemiology Collaboration (CKD-EPI) equation in type 1 diabetes based on genomic ancestry	Haas Pizarro, M.; Conte Santos, D.; Gomes Nunes Melo, L.; Senger Vasconcelos Barros, B.; Harcar Muniz, L.; Porto, L. C.; Silva, D. A.; Bregman, R.; Brito Gomes, M.	2020		Diabetology and Metabolic Syndrome	12	1		10.1186/s13098-020-00578-4	Did not meet inclusion criteria during title and abstract
Effect of intravenous ondansetron on QT interval prolongation in patients with cardiovascular disease and additional risk factors for torsades: A prospective, observational study	Hafermann, M. J.; Namdar, R.; Seibold, G. E.; Page Ii, R. L.	2011		Drug, Healthcare and Patient Safety	3	1	53-58		Did not meet inclusion criteria during title and abstract
Oncologists' perceptions of the usefulness of cancer survivorship care plan components	Haggstrom, D. A.; Kahn, K. L.; Klabunde, C. N.; Gray, S. W.; Keating, N. L.	2021	Feb	Supportive Care in Cancer	29	2	945-954	10.1007/s00520-020-05531-9	Did not meet inclusion criteria during title and abstract
Early mortality in acute myeloid leukemia	Hahn, A.; Giri, S.; Yaghmour, G.; Martin, M. G.	2015	May	Leuk Res	39	5	505-9	10.1016/j.leukres.2015.02.003	Did not meet inclusion criteria during title and abstract
Randomized Controlled Trial of Home-Based Lifestyle Therapy on Postpartum Weight in Underserved Women with Overweight or Obesity	Haire-Joshu, D.; Cahill, A. G.; Stein, R. I.; Cade, W. T.; Woolfolk, C. L.; Moley, K.; Mathur, A.; Schwarz, C. D.; Schechtman, K. B.; Klein, S.	2019	Apr	Obesity	27	4	535-541	10.1002/oby.22413	Did not meet inclusion criteria during title and abstract
Overall Survival of Black and White Men With Metastatic Castration-Resistant Prostate Cancer Treated With Docetaxel	Halabi, S.; Dutta, S.; Tangen, C. M.; Rosenthal, M.; Petrylak, D. P.; Thompson, I. M., Jr.; Chi, K. N.; Araujo, J. C.; Logothetis, C.; Quinn, D. I.; Fizazi, K.; Morris, M. J.; Eisenberger, M. A.; George, D. J.; De Bono, J. S.; Higano, C. S.; Tannock, I. F.; Small, E. J.; Kelly, W. K.	2019	2025-02-10	J Clin Oncol	37	5	403-410	10.1200/jco.18.01279	Did not meet inclusion criteria during title and abstract
Clinical outcomes in men of diverse ethnic backgrounds with metastatic castration-resistant prostate cancer	Halabi, S.; Dutta, S.; Tangen, C. M.; Rosenthal, M.; Petrylak, D. P.; Thompson, I. M., Jr.; Chi, K. N.; De Bono, J. S.; Araujo, J. C.; Logothetis, C.; Eisenberger, M. A.; Quinn, D. I.; Fizazi, K.; Morris, M. J.; Higano, C. S.; Tannock, I. F.; Small, E. J.; Kelly, W. K.	2020	Jul	Ann Oncol	31	7	930-941	10.1016/j.annonc.2020.03.309	Did not meet inclusion criteria during title and abstract
Comparative Survival of Asian and White Metastatic Castration-Resistant Prostate Cancer Men Treated With Docetaxel	Halabi, S.; Dutta, S.; Tangen, C. M.; Rosenthal, M.; Petrylak, D. P.; Thompson, I. M.; Chi, K. N.; De Bono, J. S.; Araujo, J. C.; Logothetis, C.; Eisenberger, M. A.; Quinn, D. I.; Fizazi, K.; Morris, M. J.; Higano, C. S.; Tannock, I. F.; Small, E. J.; Kelly, W. K.	2020	Apr	Jnci Cancer Spectrum	4	2	5	10.1093/jncics/pkaa003	Did not meet inclusion criteria during title and abstract
Cultural, Economic, and Psychological Predictors of Colonoscopy in a National Sample	Halbert, C. H.; Barg, F. K.; Guerra, C. E.; Shea, J. A.; Armstrong, K.; Ferguson, M.; Weathers, B.; Coyne, J.; Troxel, A. B.	2011	Nov	Journal of General Internal Medicine	26	11	1311-1316	10.1007/s11606-011-1783-9	Did not meet inclusion criteria during title and abstract
Sociocultural determinants of men's reactions to prostate cancer diagnosis	Halbert, C. H.; Wrenn, G.; Weathers, B.; Delmoor, E.; Ten Have, T.; Coyne, J. C.	2010	May	Psycho-Oncology	19	5	553-560	10.1002/pon.1574	Did not meet inclusion criteria during title and abstract
Treatment of metastatic renal cell carcinoma in older patients: A network meta-analysis	Hale, P.; Hahn, A. W.; Rathi, N.; Pal, S. K.; Haaland, B.; Agarwal, N.	2019	Jan	J Geriatr Oncol	10	1	149-154	10.1016/j.jgo.2018.05.010	Did not meet inclusion criteria during title and abstract
Direct-to-patient disclosure of results of mismatch repair screening for Lynch syndrome via electronic personal health record: a feasibility study	Hall, M. J.; Herda, M. M.; Handorf, E. A.; Rybak, C. C.; Keleher, C. A.; Siemon, M.; Daly, M. B.	2014	Nov	Genetics in Medicine	16	11	854-861	10.1038/gim.2014.42	Did not meet inclusion criteria during title and abstract
Practice-Based Research Networks and the Mandate for Real-World Evidence	Hall-Lipsy, E.; Barraza, L.; Robertson, C.	2018	May	American Journal of Law & Medicine	44	2025-02-03	217-+	10.1177/0098858818789428	Did not meet inclusion criteria during title and abstract
Disparities in timeliness of care for U.S. Medicare patients diagnosed with cancer	Halpern, M. T.; Holden, D. J.	2012		Current Oncology	19	6	e404-e413	10.3747/co.19.1073	Did not meet inclusion criteria during title and abstract
Effect of Default Options in Advance Directives on Hospital-Free Days and Care Choices Among Seriously Ill Patients: A Randomized Clinical Trial	Halpern, S. D.; Small, D. S.; Troxel, A. B.; Cooney, E.; Bayes, B.; Chowdhury, M.; Tomko, H. E.; Angus, D. C.; Arnold, R. M.; Loewenstein, G.; Volpp, K. G.; White, D. B.; Bryce, C. L.	2020	2025-03-02	JAMA Netw Open	3	3	e201742	10.1001/jamanetworkopen.2020.1742	Did not meet inclusion criteria during title and abstract
Effect of the School-Based Telemedicine Enhanced Asthma Management (SB-TEAM) Program on Asthma Morbidity: A Randomized Clinical Trial	Halterman, J. S.; Fagnano, M.; Tajon, R. S.; Tremblay, P.; Wang, H.; Butz, A.; Perry, T. T.; McConnochie, K. M.	2018	2025-03-05	JAMA Pediatr	172	3	e174938	10.1001/jamapediatrics.2017.4938	Did not meet inclusion criteria during title and abstract
Prompting Asthma Intervention in Rochester-Uniting Parents and Providers (PAIR-UP) A Randomized Trial	Halterman, J. S.; Fagnano, M.; Tremblay, P. J.; Fisher, S. G.; Wang, H. Y.; Rand, C.; Szilagyi, P.; Butz, A.	2014	Oct	Jama Pediatrics	168	10	8	10.1001/jamapediatrics.2014.1983	Did not meet inclusion criteria during title and abstract
A Pilot Study to Enhance Preventive Asthma Care among Urban Adolescents with Asthma	Halterman, J. S.; Riekert, K.; Bayer, A.; Fagnano, M.; Tremblay, P.; Blaakman, S.; Borrelli, B.	2011	Jun	Journal of Asthma	48	5	523-530	10.3109/02770903.2011.576741	Did not meet inclusion criteria during title and abstract
Effect of the School-Based Asthma Care for Teens (SB-ACT) program on asthma morbidity: a 3-arm randomized controlled trial	Halterman, J. S.; Riekert, K. A.; Fagnano, M.; Tremblay, P. J.; Blaakman, S. W.; Tajon, R.; Wang, H. Y.; Borrelli, B.	2020		Journal of Asthma			13	10.1080/02770903.2020.1856869	Did not meet inclusion criteria during title and abstract
On-going clinical trials for elderly patients with a hematological malignancy: are we addressing the right end points?	Hamaker, M. E.; Stauder, R.; van Munster, B. C.	2014	Mar	Ann Oncol	25	3	675-681	10.1093/annonc/mdt592	Did not meet inclusion criteria during title and abstract
Are psychosocial interventions targeting older African American cancer survivors culturally appropriate?: a review of the literature	Hamilton, J. B.; Agarwal, M.; Song, L.; Moore, A. D.; Best, N.	2012	Mar-Apr	Cancer Nurs	35	2	E12-23	10.1097/NCC.0b013e31821e0b11	Did not meet inclusion criteria during title and abstract
The U-ARE Protocol: A Pragmatic Approach to Decisional Capacity Assessment for Clinical Research	Hamiltona, R. K. B.; Phelan, C. H.; Chin, N. A.; Wyman, M. F.; Lambrou, N.; Cobb, N.; Kind, A. J. H.; Blazel, H.; Asthana, S.; Gleason, C. E.	2020		Journal of Alzheimers Disease	73	2	431-442	10.3233/jad-190457	Did not meet inclusion criteria during title and abstract
Hospital-to-Home Interventions, Use, and Satisfaction: A Meta-analysis	Hamline, M. Y.; Speier, R. L.; Vu, P. D.; Tancredi, D.; Broman, A. R.; Rasmussen, L. N.; Tullius, B. P.; Shaikh, U.; Li, S. T. T.	2018	Nov	Pediatrics	142	5	49	10.1542/peds.2018-0442	Did not meet inclusion criteria during title and abstract
Racial differences in acute toxicities of neoadjuvant or adjuvant chemotherapy in patients with early-stage breast cancer	Han, H. S.; Reis, I. M.; Zhao, W.; Kuroi, K.; Toi, M.; Suzuki, E.; Syme, R.; Chow, L.; Yip, A. Y.; GlÃ¼ck, S.	2011	Nov	Eur J Cancer	47	17	2537-45	10.1016/j.ejca.2011.06.027	Did not meet inclusion criteria during title and abstract
National Evidence on the Use of Shared Decision Making in Prostate-Specific Antigen Screening	Han, P. K. J.; Kobrin, S.; Breen, N.; Joseph, D. A.; Li, J.; Frosch, D. L.; Klabunde, C. N.	2013	Jul-Aug	Annals of Family Medicine	11	4	306-314	10.1370/afm.1539	Did not meet inclusion criteria during title and abstract
Applying the COM-B model to creation of an IT-enabled health coaching and resource linkage program for low-income Latina moms with recent gestational diabetes: the STAR MAMA program	Handley, M. A.; Harleman, E.; Gonzalez-Mendez, E.; Stotland, N. E.; Althavale, P.; Fisher, L.; Martinez, D.; Ko, J.; Sausjord, I.; Rios, C.	2016	May	Implementation Science	11		15	10.1186/s13012-016-0426-2	Did not meet inclusion criteria during title and abstract
Pathways to Depression Care: Help-Seeking Experiences of Low-Income Latinos with Diabetes and Depression	Hansen, M. C.; Cabassa, L. J.	2012	Dec	Journal of Immigrant and Minority Health	14	6	1097-1106	10.1007/s10903-012-9590-x	Did not meet inclusion criteria during title and abstract
The Expectations and Attitudes of Patients With Chronic Kidney Disease Toward Living Kidney Donor Transplantation A Thematic Synthesis of Qualitative Studies	Hanson, C. S.; Chadban, S. J.; Chapman, J. R.; Craig, J. C.; Wong, G.; Ralph, A. F.; Tong, A.	2015	Mar	Transplantation	99	3	540-554	10.1097/tp.0000000000000433	Did not meet inclusion criteria during title and abstract
Circles of Care: Implementation and Evaluation of Support Teams for African Americans With Cancer	Hanson, L. C.; Green, M. A.; Hayes, M.; Diehl, S. J.; Warnock, S.; Corbie-Smith, G.; Lin, F. C.; Earp, J. A.	2014	Jun	Health Educ Behav	41	3	291-8	10.1177/1090198113512127	Did not meet inclusion criteria during title and abstract
Barriers to non-small cell lung cancer trial eligibility	Hardesty, J. J.; Kanarek, N. F.	2018	Mar	Contemporary Clinical Trials Communications	9		45-49	10.1016/j.conctc.2017.11.010	Did not meet inclusion criteria during title and abstract
Current State and Future Trends to Optimize the Care of Chronic Kidney Disease in African Americans	Harding, K.; Mersha, T. B.; Vassalotti, J. A.; Webb, F. A.; Nicholas, S. B.	2017		Am J Nephrol	46	2	176-186	10.1159/000479481	Did not meet inclusion criteria during title and abstract
[truncated: 3,642 more rows]
